# Supplementary material for: Lipidomic profiling reveals age-dependent changes in plasma membrane lipids that affect neural stem cell aging
Source: Sci Adv. 2026 Jul 29;12(31):eaeh9771. doi: 10.1126/sciadv.aeh9771 (PMC13418745; doi:10.1126/sciadv.aeh9771)
Supplement: Supplementary file 2 — Tables S2 to S14 [file sciadv.aeh9771_tables_s2_to_s14.zip]

Archive with 13 entries (13 files):
- aeh9771_table_s2.xlsx
- aeh9771_table_s3.xlsx
- aeh9771_table_s4.xlsx
- aeh9771_table_s5.xlsx
- aeh9771_table_s6.zip
- aeh9771_table_s7.xlsx
- aeh9771_table_s8.xlsx
- aeh9771_table_s9.xlsx
- aeh9771_table_s10.xlsx
- aeh9771_table_s11.xlsx
- aeh9771_table_s12.xlsx
- aeh9771_table_s13.xlsx
- aeh9771_table_s14.xlsx
