# Supplementary material for: Lipidomic profiling reveals age-dependent changes in plasma membrane lipids that affect neural stem cell aging
Source: Sci Adv. 2026 Jul 29;12(31):eaeh9771. doi: 10.1126/sciadv.aeh9771 (PMC13418745; doi:10.1126/sciadv.aeh9771)
Supplement: Supplementary file 2 — Tables S2 to S14 [file sciadv.aeh9771_tables_s2_to_s14.zip › aeh9771_table_s2.xlsx]

## Sheet: Sheet1
Lipid Class	Mode	Example lipid	MS1: Precursor ion	MS2: Fragment ion - Headgroup	Headgroup - Spectrum (m/z)	MS2: Fragment ion - Side chain 1	Side chain 1 - Spectrum (m/z)	MS2: Fragment ion - Side chain 2	Side chain 2 - Spectrum (m/z)	MS2: Fragment ion - Side chain 3	Side chain 3 - Spectrum (m/z)
PC	POS	PC 16:1_18:0	[M+H]+	[Phosphorylcholine] - C5H15NO4P+	184.073	NL of 16:1 Acyl	NL of 236.2140498	NL of 18:0 acyl	NL of 266.261	N/A	N/A
PC	NEG	PC 16:1_18:0	[M+HCOO]-	(See POS)	(See POS)	16:1 FA	253.216	18:0 FA	283.264	N/A	N/A
EtherPC-O	POS	PC O-16:0_18:0	[M+H]+	[Phosphorylcholine] - C5H15NO4P+	184.073	(See NEG)	(See NEG)	(See NEG)	(See NEG)	N/A	N/A
EtherPC-O	NEG	PC O-16:0_18:0	[M+HCOO]-	(See POS)	(See POS)	LPC O-16:0 -CH3	466.32	18:0 FA	283.264	N/A	N/A
PE	POS	PE 18:0_20:4	[M+H]+	[Ethanolaminephosphate] - NL of C2H8NO4P	NL of 141.019	18:0 Acyl	267.269	20:4 Acyl	287.237	N/A	N/A
PE	NEG	PE 18:0_20:4	[M-H]-	[Characteristic Fragment] - C5H11NO5P-	196.036	18:0 FA	283.264	20:4 FA	303.232	N/A	N/A
EtherPE-O	POS	PE O-16:0_18:1	[M+H]+	[Ethanolaminephosphate] - NL of C2H8NO4P	NL of 141.019	No fragment ion	No fragment ion	18:1 Acyl	265.253	N/A	N/A
EtherPE-O	NEG	PE O-16:0_18:1	[M-H]-	(See POS)	(See POS)	No fragment ion	No fragment ion	18:1 FA	281.248	N/A	N/A
EtherPE-P	POS	PE P-18:1_20:3	[M+H]+	[Ethanolaminephosphate] - NL of C2H8NO4P	NL of 141.019	P-18:1 + C2H8NO3P	392.293	20:3 DMAG	363.29	N/A	N/A
LPC	POS	LPC 18:1	[M+H]+	[Phosphorylcholine] - C5H15NO4P+	184.073	(See NEG)	(See NEG)	No fragment ion	No fragment ion	N/A	N/A
LPC	NEG	LPC 18:1	[M+HCOO]-	(See POS)	(See POS)	18:1 FA	281.248	No fragment ion	No fragment ion	N/A	N/A
EtherLPC-O (EtherLPC-P)	POS	LPC O-18:1 (LPC P-18:0)	[M+H]+	[Phosphorylcholine] - C5H15NO4P+	184.073	No fragment ion	No fragment ion	No fragment ion	No fragment ion	N/A	N/A
SM	POS	SM 18:1;2O/18:0	[M+H]+	[Phosphorylcholine] - C5H15NO4P+	184.073	SPB 18:1;O2-H2O	264.269	(See NEG)	(See NEG)	N/A	N/A
SM	NEG	SM 18:1;2O/18:0	[M+HCOO]-	[Characteristic Fragment] - C4H11NO4P-	168.043	(See POS)	(See POS)	NL of 18:0 acyl + CH3	449.315	N/A	N/A
DG	POS	DG 18:0_20:4	[M+NH4]+	NL of H2O	NL of 18.0105647	18:0 DMAG	341.305	20:4 DMAG	361.274	N/A	N/A
TG	POS	TG 16:0_18:2_22:6	[M+NH4]+	N/A	N/A	NL 16:0 Acyl + H2O	NL of 256.24	NL 18:2 Acyl + H2O	NL of 280.24	NL 22:6 Acyl + H2O	NL of 328.24
Cer_NS	POS	Cer 18:1;O2/24:0	[M+H-H2O]+	NL of H2O	NL of 18.0105647	SPB 18:1;O2-H2O	264.269	(See NEG)	(See NEG)	N/A	N/A
Cer_NS	NEG	Cer 18:1;O2/24:0	[M+HCOO]-	NL of CH2O	NL of 30.011	(See POS)	(See POS)	24:0 Acyl + C2HзN	392.389	N/A	N/A
LPE	POS	LPE 18:0	[M+H]+	[Ethanolaminephosphate] - NL of C2H8NO4P	NL of 141.019	(See NEG)	(See NEG)	No fragment ion	No fragment ion	N/A	N/A
LPE	NEG	LPE 18:0	[M-H]-	(See POS)	(See POS)	18:0 FA	283.264	No fragment ion	No fragment ion	N/A	N/A
EtherLPE-O (EtherLPE-P)	NEG	LPE O-18:1 (LPE P-18:0)	[M-H]-	[Phosphoethanolamine] - C2H7NO4P-	140.012	O-18:1 (P-18:0)	267.269	No fragment ion	No fragment ion	N/A	N/A
PG	POS	PG 18:1_20:4	[M+NH4]+	[Characteristic Fragment] - NL of C3H906Р+NH3	NL of 189.039	18:1 DMAG	339.289	20:4 DMAG	361.274	N/A	N/A
PG	NEG	PG 18:1_20:4	[M-H]-	[Phosphoglycerol] - C3H6O5P-	152.996	18:1 FA	281.248	20:4 FA	303.232	N/A	N/A
PI	POS	PI 18:1_20:4	[M+NH4]+	[Phosphoinositol] - NL of C6H1409P+NH3	277.056	(See NEG)	(See NEG)	(See NEG)	(See NEG)	N/A	N/A
PI	NEG	PI 18:1_20:4	[M-H]-	[Phosphoinositol] - C6H10O8P-	241.012	18:1 FA	281.248	20:4 FA	303.232	N/A	N/A
PS	POS	PS 18:1_20:4	[M+H]+	[Phosphotidylserine] - NL of C3H8NO6P	NL of 185.009	(See NEG)	(See NEG)	(See NEG)	(See NEG)	N/A	N/A
PS	NEG	PS 18:1_20:4	[M-H]-	[Phosphotidylserine] - NL of C3H6NO2	NL of 87.032	18:1 FA	281.248	20:4 FA	303.232	N/A	N/A
