# Supplementary material for: Lipidomic profiling reveals age-dependent changes in plasma membrane lipids that affect neural stem cell aging
Source: Sci Adv. 2026 Jul 29;12(31):eaeh9771. doi: 10.1126/sciadv.aeh9771 (PMC13418745; doi:10.1126/sciadv.aeh9771)
Supplement: Supplementary file 2 — Tables S2 to S14 [file sciadv.aeh9771_tables_s2_to_s14.zip › aeh9771_table_s8.xlsx]

## Sheet: In vitro KO
sgRNAs for in vitro KO
Gene name	sgRNA #
Mboat2	#1	GTTGCACGGCGTTGCTGA
Mboat2	#2	GCTATGATCATGATGCAGT
Elovl5	#1	GTAGGGATGTAATTGTCC
Fads2	#1	GAGGAGCCCAGCCTGGACCG
Pla2g4e	#1	GGTGGCCTTCTGAGGCGT
Agpat3	#1	GAAGAGAGTGCACTCCGTGC
Non-targeting	#1	GTACGCCTGTTTCGCGAACG
Non-targeting	#2	GCCAGTCGGAAGCGCCGGTA
Safe-targeting	#1	GCCAGGCTGACAGGAAACA
Safe-targeting	#2	GACTACTGAGCCAACGTCT
