# Supplementary material for: Lipidomic profiling reveals age-dependent changes in plasma membrane lipids that affect neural stem cell aging
Source: Sci Adv. 2026 Jul 29;12(31):eaeh9771. doi: 10.1126/sciadv.aeh9771 (PMC13418745; doi:10.1126/sciadv.aeh9771)
Supplement: Supplementary file 2 — Tables S2 to S14 [file sciadv.aeh9771_tables_s2_to_s14.zip › aeh9771_table_s9.xlsx]

## Sheet: Invitro#2.all.lipid_conc
LipidIon	O3_A	O3_E	O3_F	O3_M	O3_N	O3_P	O5_A	O5_E	O5_F	O5_M	O5_N	O5_P	O7_A	O7_E	O7_F	O7_M	O7_N	O7_P	O8_A	O8_E	O8_F	O8_M	O8_N	O8_P	Y3_A	Y3_E	Y3_F	Y3_M	Y3_N	Y3_P	Y4_A	Y4_E	Y4_F	Y4_M	Y4_N	Y4_P	Y5_A	Y5_E	Y5_F	Y5_M	Y5_N	Y5_P	Y6_A	Y6_E	Y6_F	Y6_M	Y6_N	Y6_P
Cer(18:1;O2/18:0)	0.108117	0.112838	0.102167	0.0939796	0.0813213	0.104914	0.110004	0.089108	0.104641	0.0767622	0.11288	0.0974269	0.12099	0.0986752	0.0930683	0.0668903	0.0998621	0.0780091	0.0984056	0.0708145	0.0969716	0.0683731	0.0763835	0.0997134	0.0815875	0.073307	0.0822381	0.07634	0.0743565	0.086709	0.115793	0.0867106	0.0830549	0.174324	0.0990395	0.0843709	0.0794593	0.0839153	0.0969851	0.0602559	0.0720447	0.0970215	0.129705	0.112114	0.0927143	0.0848573	0.0986191	0.100246
Cer(18:1;O2/22:0)	0.0305437	0.0354822	0.0240891	0.026566	0.0193433	0.0297186	0.03636	0.0291419	0.0238325	0.0206036	0.0449033	0.0233238	0.0387976	0.0352448	0.0215354	0.016879	0.0315513	0.0208038	0.0337944	0.0348543	0.0289414	0.0233253	0.0265481	0.0384347	0.0202366	0.026216	0.018777	0.017613	0.0150106	0.0214702	0.0354431	0.0312634	0.0164666	0.0740157	0.0231149	0.0241962	0.0171572	0.0258426	0.0180961	0.0139181	0.0149315	0.0212132	0.0471694	0.0409285	0.0211879	0.0222728	0.0320986	0.0299368
Cer(18:1;O2/22:1)	0.00909753	0.00873657	0.00935943	0.00792085	0.00693897	0.0089101	0.00842048	0.00615434	0.00997843	0.00633387	0.0103381	0.00750402	0.00977404	0.00686789	0.00882726	0.0058957	0.00813153	0.0069475	0.00884327	0.00567516	0.0095182	0.00591807	0.00730933	0.00857228	0.00680421	0.00543168	0.00840518	0.00718706	0.00672008	0.00803435	0.00895953	0.00627362	0.00788522	0.0136776	0.00752368	0.00712574	0.00658465	0.00485182	0.00887441	0.00461614	0.00561268	0.00768258	0.0102707	0.00778291	0.00870645	0.00712107	0.00736364	0.00827555
Cer(18:1;O2/23:0)	0.0159343	0.0224251	0.0147414	0.0141994	0.00968209	0.0144178	0.0189696	0.0199734	0.0170234	0.0136871	0.0194301	0.0175525	0.0212184	0.0242126	0.015754	0.0124193	0.016087	0.0139546	0.0250936	0.0281631	0.0237163	0.0172371	0.0187219	0.0226285	0.0166942	0.0230436	0.0159801	0.0144957	0.0126043	0.0165622	0.0194413	0.0243906	0.01253	0.0230255	0.0139438	0.0174198	0.0128154	0.0209034	0.0148599	0.0102165	0.0111307	0.0161252	0.0267255	0.0294429	0.0166248	0.0151396	0.0172973	0.0207607
Cer(18:1;O2/24:0)	0.0464967	0.0527274	0.034192	0.0330011	0.0246226	0.0374972	0.0563388	0.0440058	0.0348995	0.0289495	0.067852	0.0336383	0.0562272	0.0537734	0.0300298	0.0254288	0.0474162	0.0305404	0.0640426	0.0660633	0.0526817	0.0437387	0.047435	0.063278	0.0278473	0.0352954	0.0235786	0.0225336	0.0194493	0.0263235	0.047096	0.0436065	0.0198536	0.0997075	0.0284114	0.030393	0.022101	0.0380366	0.0209517	0.0164034	0.0180265	0.0287086	0.0715248	0.062396	0.0267914	0.0290546	0.0480389	0.0420852
Cer(18:1;O2/24:1)	0.233382	0.213789	0.200434	0.213625	0.152241	0.208966	0.263321	0.170124	0.232629	0.173299	0.296424	0.200175	0.295642	0.215387	0.217207	0.171301	0.240602	0.17413	0.286681	0.196513	0.294286	0.232572	0.220758	0.297983	0.164225	0.147938	0.165883	0.17817	0.126559	0.176814	0.239329	0.165971	0.152555	0.376532	0.168235	0.184255	0.138854	0.130043	0.1777	0.108861	0.10795	0.171405	0.308882	0.220044	0.187085	0.172725	0.194884	0.202031
DG(18:0_20:4)	1.58118	1.88016	1.99346	1.59233	2.11104	2.41119	1.63526	2.3738	2.53109	1.35201	1.63606	1.80187	1.53295	2.23038	3.06168	1.91744	1.11467	1.32936	2.05165	1.75039	2.85676	1.46654	2.66204	2.51974	1.8696	2.09957	2.09512	1.35995	1.71714	1.83843	1.56932	1.63008	2.21379	1.50145	1.30258	2.12561	2.4555	1.38525	1.77856	1.35973	1.13614	1.73834	2.62162	2.18149	1.77212	2.07636	1.82496	1.89768
DG(18:1_20:4)	1.36608	1.98453	1.75003	1.9776	1.92536	2.14329	1.51549	1.89983	2.81437	1.63613	1.64766	1.88742	1.92499	2.02448	3.25874	3.09745	1.81457	1.75044	1.63752	1.50118	2.43166	1.68205	2.56144	2.03377	2.37265	1.93385	2.85111	2.60091	1.63537	2.80012	2.51406	1.74051	2.0132	1.27228	1.84584	1.98976	2.28336	1.36046	2.99038	1.6441	1.30921	2.21859	3.0015	2.39392	1.67821	2.27353	1.51781	1.7438
LPC(15:0)	0.0358737	0.0448839	0.0335362	0.0333973	0.0426009	0.037129	0.0467166	0.0499476	0.0383722	0.0354633	0.0453635	0.0271187	0.0354877	0.0373067	0.0344949	0.0314324	0.0466834	0.0342454	0.0295422	0.0432484	0.0282968	0.0309409	0.0382335	0.0353742	0.0455675	0.0515908	0.0574455	0.0436306	0.0412559	0.0417624	0.0338021	0.0393494	0.037882	0.034884	0.0486063	0.0330367	0.0468435	0.0457282	0.0413123	0.0380436	0.0597714	0.0448548	0.0443577	0.0488377	0.0450183	0.0482699	0.0539747	0.045349
LPC(16:0)a	0.0446759	0.0471343	0.0471265	0.0467943	0.0420802	0.0381383	0.0436287	0.0478341	0.0513548	0.0414105	0.0421472	0.0341397	0.0432727	0.0363923	0.0458414	0.0416567	0.0453553	0.0358689	0.0359908	0.0522678	0.0535357	0.0457341	0.0448924	0.054008	0.0399966	0.0516557	0.0518407	0.0490495	0.0241705	0.0408364	0.0326123	0.0330057	0.0351909	0.0268036	0.0278484	0.032593	0.0360188	0.034671	0.0381018	0.033458	0.0432922	0.0379349	0.0398131	0.0393454	0.0363144	0.0454642	0.0382419	0.0392913
LPC(16:0)b	0.439896	0.478942	0.440029	0.392741	0.511298	0.46341	0.535997	0.476746	0.4095	0.379469	0.415277	0.309096	0.444798	0.395494	0.411319	0.380645	0.467768	0.41604	0.461398	0.561163	0.366982	0.446266	0.471141	0.52551	0.50971	0.460864	0.516405	0.419637	0.344364	0.412463	0.378807	0.34935	0.386324	0.436857	0.400144	0.406611	0.491287	0.358256	0.3209	0.370924	0.400736	0.42827	0.484079	0.386573	0.428955	0.504268	0.411009	0.49959
LPC(16:1)	0.04547	0.0700365	0.0382337	0.0489993	0.0434464	0.0430379	0.0455802	0.0614367	0.0428179	0.0451472	0.0444046	0.0312187	0.0434942	0.0519954	0.0391639	0.0414071	0.047679	0.0419806	0.0389686	0.0744651	0.0403687	0.0471016	0.0455223	0.0495265	0.0392369	0.0513188	0.0425575	0.0470276	0.0295916	0.0417434	0.036012	0.0525569	0.028514	0.0315826	0.0403344	0.0310467	0.0417279	0.0445271	0.0351007	0.0324891	0.0440424	0.0423252	0.0428796	0.0544833	0.0386523	0.0466315	0.0334028	0.0394692
LPC(17:0)	0.0269313	0.0306823	0.0262712	0.0218723	0.0339267	0.028206	0.0347299	0.0355839	0.0272649	0.0249969	0.0308721	0.0201138	0.0247532	0.0266842	0.0250133	0.0225208	0.0302158	0.0256334	0.0258173	0.0340838	0.0215777	0.0225592	0.0293646	0.0281417	0.0369895	0.0411043	0.0398908	0.0290149	0.0326187	0.0301365	0.0244017	0.0263461	0.0290829	0.0251491	0.0308557	0.0252529	0.0364921	0.0311235	0.0238821	0.0293538	0.0352603	0.0311323	0.0322959	0.0303984	0.0326802	0.0341768	0.0381267	0.0368171
LPC(17:1)b	0.0243191	0.0344585	0.0274673	0.0220958	0.0280121	0.0241319	0.0283492	0.0341406	0.0296898	0.0228952	0.0291508	0.0175698	0.0235782	0.0256275	0.024275	0.0199178	0.0279601	0.0230411	0.0213263	0.0354488	0.0243235	0.0207436	0.0275441	0.0227503	0.0299983	0.0350796	0.0444477	0.0286715	0.0254911	0.0289431	0.0223565	0.0275351	0.0276399	0.0177492	0.0293161	0.0184896	0.0303954	0.0283108	0.0322196	0.0196623	0.0359348	0.0295725	0.0270868	0.0343832	0.0301442	0.0261758	0.0287147	0.0255944
LPC(18:0)	0.02539	0.0236207	0.0244085	0.0197869	0.0230059	0.0242559	0.0258454	0.0246008	0.0227667	0.0203579	0.0187877	0.0171408	0.0208263	0.0220283	0.0234936	0.0194843	0.0204214	0.0233352	0.0276413	0.0328126	0.0242425	0.0246891	0.0243773	0.0344692	0.025463	0.0257496	0.0244542	0.0194277	0.0185739	0.0198761	0.0182708	0.0166073	0.0206924	0.0244459	0.0159427	0.0230938	0.0224498	0.0174862	0.0135263	0.0180807	0.0166025	0.0199741	0.0218279	0.017441	0.0223409	0.0253068	0.0194063	0.0266696
LPC(18:1)a	0.0717687	0.0751574	0.100498	0.0488296	0.0793733	0.0564329	0.0718173	0.0872323	0.090114	0.0506274	0.0744286	0.0667111	0.0709312	0.0729826	0.105878	0.043961	0.0684105	0.0576168	0.0599604	0.0653549	0.119159	0.0404611	0.0777064	0.0885946	0.069769	0.0728248	0.0911629	0.0546722	0.0811691	0.0712591	0.0578181	0.0660422	0.0992218	0.0399173	0.07123	0.0654299	0.0742844	0.0599384	0.0720931	0.0358056	0.0648878	0.0768494	0.0831546	0.057475	0.0928733	0.0510489	0.0678494	0.0684309
LPC(18:1)b	0.172261	0.175948	0.139962	0.144285	0.168653	0.176346	0.179568	0.157488	0.166682	0.13078	0.136238	0.0942542	0.155891	0.0976133	0.126054	0.137279	0.163471	0.176372	0.16765	0.222225	0.149563	0.161905	0.205751	0.190573	0.173392	0.150773	0.275115	0.166061	0.0837278	0.161558	0.135306	0.0984599	0.129588	0.110875	0.121977	0.102754	0.152858	0.105252	0.161242	0.121602	0.186353	0.129401	0.134095	0.140205	0.129913	0.188977	0.127054	0.128085
LPC(18:2)	0.0117074	0.0141205	0.027249	0.0164571	0.00686816	0.00950833	0.0084313	0.00947682	0.0235802	0.0107313	0.00813715	0.00626157	0.00981806	0.00797532	0.0216062	0.0100992	0.00690554	0.00782287	0.00982579	0.015333	0.0350381	0.016067	0.00885193	0.0123585	0.00745022	0.00722762	0.0236777	0.0105324	0.00431972	0.00711912	0.00909229	0.00866296	0.0173295	0.0110571	0.00600172	0.00585057	0.00748481	0.00634868	0.0181986	0.00719516	0.00590603	0.00693699	0.00813983	0.00864664	0.0203466	0.0117026	0.00511099	0.00745859
LPC(20:4)	0.0255672	0.0332208	0.0206936	0.0327537	0.0277003	0.0320764	0.02476	0.0258467	0.0192843	0.0254301	0.023383	0.016119	0.0242859	0.0180579	0.0203792	0.0272993	0.0246201	0.0266757	0.0284565	0.0343758	0.0277832	0.039377	0.0395236	0.0408328	0.0273217	0.0192847	0.0201849	0.0309985	0.0169496	0.0222031	0.0147473	0.0167572	0.0123505	0.0274324	0.0164376	0.0165787	0.0197828	0.0163873	0.0134698	0.0225129	0.0246611	0.0204303	0.0243383	0.0209783	0.018369	0.0366205	0.0217785	0.0233361
LPC(22:6)	0.017876	0.0247737	0.0160838	0.020173	0.021408	0.0220837	0.0176212	0.0203215	0.0131355	0.017282	0.0193297	0.0134392	0.0178027	0.0171703	0.0151433	0.0188578	0.0208417	0.0199499	0.0157581	0.0182153	0.0175809	0.0185974	0.0225078	0.0236977	0.0235598	0.0196416	0.0148328	0.023357	0.0159056	0.021659	0.0129531	0.0161904	0.0086411	0.0154123	0.0146421	0.0174662	0.0178727	0.0173457	0.0110186	0.0165733	0.0196437	0.0230101	0.0207416	0.0210843	0.0160425	0.0248372	0.0193585	0.0222388
LPC(O-16:0)	0.00910521	0.00872738	0.00628892	0.00977681	0.00541098	0.00869603	0.00797168	0.00687294	0.00605078	0.00948185	0.00744238	0.00782118	0.0118693	0.0087743	0.00643277	0.0103694	0.00806491	0.00871851	0.0104594	0.00836597	0.00826441	0.0108868	0.00730682	0.00996626	0.00907249	0.00837227	0.00606546	0.0109201	0.00504876	0.0116086	0.0101625	0.00923483	0.00590341	0.00755201	0.00712686	0.00961694	0.00929305	0.00729166	0.00673558	0.007314	0.00498053	0.0113043	0.0123883	0.00985925	0.0063348	0.0088635	0.00493575	0.0114165
LPC(O-16:1)/LPC(P-16:0)	0.000198069	0.000192679	0.00422674	0.000225097	0.00429262	5.44728e-05	0.00015494	0.000254935	0.0045211	0.000337963	0.00757861	0.000159634	0.000420194	0.000205681	0.00478662	0.000332026	0.0084109	7.81396e-05	0.000245159	0.000173048	0.00537916	0.000269757	0.00544147	0.000188809	4.61275e-05	0.000171768	0.00361433	0.000351735	0.00341009	0.000179408	0.000467073	0.000239121	0.00342934	0.000405574	0.00624521	0.000162439	0.000142412	9.89883e-05	0.00532368	0.00011119	0.00393491	0.000257036	0.000216176	0.000271982	0.00433581	0.000322238	0.00406372	9.45579e-05
LPC(O-18:1)/LPC(P-18:0)	0.00514516	0.00438432	0.00408081	0.00736466	0.00278389	0.00473273	0.00427722	0.00311847	0.00474836	0.00684042	0.00549883	0.00444606	0.00759833	0.00420021	0.00451908	0.00742921	0.00523236	0.0049976	0.0060785	0.00405043	0.00646093	0.00828064	0.00372781	0.00555835	0.00504438	0.00391922	0.00417623	0.00844621	0.00276797	0.00746269	0.00660924	0.00454064	0.00383507	0.0035907	0.00421021	0.00508301	0.00480413	0.00294325	0.005384	0.00398743	0.00245445	0.00660754	0.0072586	0.00458502	0.00381653	0.00472202	0.00213308	0.00550647
LPC(O-18:2)/LPC(P-18:1)	0.00172707	0.00128379	0.00419399	0.0032044	0.00293804	0.00127733	0.00166479	0.00130441	0.00436942	0.00275199	0.00738327	0.00145811	0.00294357	0.00151307	0.00414654	0.00266465	0.00788708	0.00162496	0.00160918	0.00159163	0.00549249	0.00305888	0.004833	0.0020783	0.00179435	0.0012558	0.00312991	0.00340116	0.00263019	0.00265359	0.0024849	0.00179584	0.0027564	0.00140991	0.00458515	0.00174351	0.00173606	0.00109177	0.005052	0.00155172	0.00274626	0.00248872	0.00248779	0.00168263	0.00405718	0.00187776	0.0026743	0.00192768
LPE(16:0)	0.0755676	0.0978393	0.0487608	0.0747817	0.0675861	0.104608	0.0826945	0.0864749	0.0628029	0.059063	0.0561094	0.0386418	0.0710351	0.050647	0.0467159	0.0650671	0.0873651	0.107812	0.0735161	0.101501	0.065941	0.0617295	0.096049	0.0907178	0.099869	0.0818084	0.0957603	0.0766659	0.0468164	0.0801255	0.0660942	0.0671321	0.053825	0.0599851	0.0714968	0.0528539	0.0669697	0.0732733	0.0718335	0.0865543	0.0970961	0.063635	0.0693662	0.0840573	0.0528019	0.0946467	0.0578724	0.0587629
LPE(16:1)	0.0498923	0.0983606	0.0649733	0.0318398	0.0569085	0.0857286	0.0640977	0.098033	0.0462557	0.0343403	0.03531	0.0358782	0.0445481	0.0586299	0.0453485	0.0362639	0.0442453	0.0633274	0.051426	0.0857708	0.0442557	0.0383802	0.0676363	0.0639405	0.0777468	0.0685751	0.0613055	0.0384725	0.0501782	0.0404761	0.0311957	0.057991	0.0414656	0.0290987	0.0400139	0.0300343	0.0491264	0.0557428	0.0365721	0.0447523	0.0679272	0.0433283	0.051384	0.0637306	0.0504466	0.0596163	0.048122	0.0440426
LPE(17:0)	0.0308781	0.0404736	0.0162374	0.0285265	0.0298699	0.0390067	0.0348109	0.0420473	0.0298924	0.0355645	0.0356026	0.0199096	0.0317373	0.0229373	0.0239182	0.0315952	0.0401968	0.0412353	0.0264942	0.041644	0.0223245	0.0245538	0.0377646	0.0290788	0.0508278	0.0478366	0.0545228	0.0443146	0.0327799	0.0417768	0.0288985	0.0364208	0.0281029	0.0212778	0.0499654	0.0200898	0.0343679	0.0362984	0.0388292	0.0437396	0.0611489	0.0354492	0.0314492	0.0447347	0.0261007	0.0473517	0.039394	0.0255878
LPE(17:1)	0.0393404	0.0810619	0.0778935	0.0190836	0.06035	0.083864	0.0615041	0.0839971	0.0589817	0.028567	0.0438366	0.0333635	0.0321301	0.0485769	0.045501	0.0272006	0.0443576	0.0581945	0.0422132	0.0628909	0.0559699	0.0191671	0.062011	0.0484333	0.093359	0.0708444	0.0965016	0.0361288	0.0705199	0.0510114	0.0322794	0.0505933	0.0599274	0.0241286	0.0477264	0.0299514	0.0586752	0.0563049	0.061423	0.0467394	0.0841006	0.0511298	0.0535132	0.0587086	0.0876346	0.0540498	0.0643836	0.0566182
LPE(18:0)	0.0570941	0.0651268	0.0284932	0.0549575	0.0386184	0.0637125	0.0559813	0.0576876	0.0470621	0.0557613	0.0437556	0.0345141	0.0575158	0.0390779	0.0382503	0.05951	0.0622412	0.0716422	0.0478274	0.0716836	0.0364633	0.064478	0.0601733	0.0582753	0.061058	0.0573047	0.0622175	0.0639821	0.0300218	0.0531356	0.0482302	0.0512659	0.0368689	0.0441612	0.0521629	0.0297794	0.0455979	0.0413562	0.0477417	0.0575069	0.0636216	0.0453088	0.0467946	0.0523625	0.0320383	0.0722494	0.0399007	0.0409971
LPE(18:1)a	0.608088	0.920989	0.437352	0.381287	0.603758	1.12759	0.804661	0.863401	0.547307	0.375787	0.323168	0.225936	0.444104	0.287713	0.430431	0.337601	0.460294	0.785785	0.586437	0.774106	0.522188	0.436129	0.943803	0.880799	1.04458	0.611327	0.947579	0.437214	0.420583	0.565596	0.404068	0.334045	0.481237	0.287749	0.482747	0.29118	0.478014	0.497348	0.581994	0.506327	0.769308	0.365956	0.464583	0.450593	0.577978	0.583167	0.494925	0.410763
LPE(18:1)b	0.11755	0.165651	0.71928	0.0717762	0.200668	0.184341	0.161112	0.162309	0.175781	0.0559322	0.159564	0.280098	0.143479	0.240333	0.308081	0.0913028	0.122622	0.125022	0.221388	0.111831	0.354014	0.0803833	0.17377	0.198489	0.174336	0.113611	0.106986	0.076108	0.280914	0.107275	0.0793059	0.135959	0.180087	0.0891133	0.0782971	0.197568	0.18378	0.10072	0.116679	0.0607686	0.108716	0.248415	0.326453	0.13707	0.32841	0.0821749	0.129474	0.216456
LPE(18:2)	0.0131829	0.0273194	0.0367847	0.0116535	0.0222551	0.0304669	0.0205963	0.0275796	0.0229497	0.0143767	0.0119505	0.0104012	0.00894635	0.0150102	0.0220713	0.0146944	0.0124072	0.0197631	0.0131068	0.0232609	0.0284255	0.00763118	0.0230457	0.0166735	0.0277637	0.0181461	0.0310487	0.0116767	0.020975	0.0108511	0.0088032	0.0128425	0.022996	0.0122675	0.0113318	0.00942714	0.0167249	0.0172325	0.0189935	0.0178606	0.022558	0.0145668	0.0197591	0.0175916	0.0226898	0.0220956	0.0154173	0.0163239
LPE(19:3)	0.00267977	0.0160603	0.00625781	0.00300679	0.0132584	0.0102817	0.0149984	0.0215362	0.00604271	0.00586453	0.00542333	0.00668654	0.00421174	0.0089783	0.00505531	0.00319937	0.0102631	0.00840459	0.00154645	0.0064998	0.00184627	0.00122636	0.0128881	0.00176815	0.0254149	0.020187	0.0156487	0.0115021	0.0355355	0.0108027	0.00531239	0.0124289	0.0113702	0.00596543	0.0176365	0.0060236	0.014177	0.0155077	0.00845009	0.0184864	0.035058	0.0126262	0.00756804	0.00957279	0.0117326	0.0172765	0.02018	0.0139439
LPE(20:3)a	0.0279462	0.0411075	0.0576307	0.0201025	0.0493062	0.0526124	0.0375302	0.0435374	0.0212868	0.0191915	0.0163945	0.0177375	0.0279273	0.011392	0.0151573	0.0245085	0.0368311	0.035943	0.0128806	0.0140057	0.0283005	0.00602341	0.046711	0.017393	0.0616845	0.0346854	0.0434322	0.038771	0.0342561	0.0324653	0.0156302	0.0192509	0.0274685	0.0283717	0.0475224	0.0226323	0.0327621	0.0286177	0.0346172	0.048542	0.0754146	0.0181755	0.0331362	0.022224	0.0281896	0.053687	0.043391	0.0332758
LPE(20:4)	0.31354	0.51997	0.461881	0.255807	0.387798	0.588133	0.381083	0.430358	0.275622	0.251283	0.247429	0.240114	0.296929	0.2991	0.320715	0.289657	0.290252	0.390188	0.419532	0.422946	0.41439	0.332517	0.513002	0.54429	0.531533	0.316257	0.387137	0.28249	0.3456	0.28892	0.192717	0.256729	0.279092	0.301498	0.238233	0.25774	0.309706	0.25804	0.228464	0.333368	0.387463	0.307424	0.402226	0.305625	0.356246	0.4319	0.296842	0.357251
LPE(22:5)	0.0199046	0.038291	0.0589728	0.0174671	0.0198468	0.0463252	0.0366199	0.044444	0.0284532	0.0215142	0.0208746	0.0220442	0.0142278	0.0299104	0.0327466	0.0216118	0.0111876	0.0262994	0.038954	0.0262229	0.0396466	0.0268278	0.024371	0.0579854	0.0320144	0.0128399	0.0286838	0.0113848	0.018381	0.0158378	0.00724589	0.0112688	0.0246338	0.0250533	0.00554755	0.0178912	0.0180707	0.0135929	0.0156677	0.0160744	0.0140472	0.0233989	0.0333408	0.0131828	0.0375899	0.022098	0.0125223	0.0287563
LPE(22:6)	0.167419	0.297635	0.273	0.104785	0.20252	0.326316	0.214049	0.245129	0.132735	0.116409	0.121138	0.152093	0.174888	0.214186	0.174748	0.138942	0.143572	0.203512	0.20005	0.162336	0.200106	0.129617	0.227466	0.269762	0.364345	0.19839	0.174784	0.150706	0.227731	0.173756	0.106106	0.190761	0.149847	0.170146	0.123809	0.197658	0.20777	0.183016	0.113823	0.175159	0.187166	0.256505	0.299069	0.209338	0.241145	0.217166	0.182802	0.263944
LPE(O-16:1)/LPE(P-16:0)	0.00809682	0.00579803	0.0259115	0.00583864	0.0360228	0.00883923	0.00997085	0.00903773	0.0396689	0.00850011	0.0508504	0.00405131	0.00981156	0.0056414	0.0343426	0.00841239	0.0699363	0.0111662	0.00514406	0.0104285	0.0350349	0.00586134	0.0477942	0.00838445	0.0099248	0.00942306	0.0528567	0.00866338	0.0273972	0.0102065	0.0134208	0.00717028	0.0324558	0.00887196	0.0661469	0.00558985	0.00852605	0.00822039	0.0515396	0.00965982	0.0641145	0.00765813	0.0065571	0.00835338	0.0400209	0.0112162	0.0372852	0.00564028
LPE(O-17:1)/LPE(P-17:0)	0.00751974	0.00873809	0.0102623	0.00651811	0.0149466	0.00904501	0.0101538	0.0142143	0.0200719	0.0107034	0.0231004	0.00672557	0.0104109	0.00719963	0.013901	0.0117844	0.0310378	0.0152298	0.00740803	0.0147241	0.015748	0.00879684	0.0187473	0.00709767	0.0152402	0.0174357	0.03226	0.0166092	0.0154938	0.0179453	0.0151952	0.0124893	0.0183339	0.00804094	0.0304594	0.00782493	0.0135022	0.0130179	0.0302089	0.0149748	0.0303792	0.0136764	0.0112263	0.0189289	0.0210265	0.0155335	0.0184903	0.0101221
LPE(O-17:2)/LPE(P-17:1)	0.00138536	0.00152071	0.00289133	0.00419305	0.00700141	0.00355322	0.00561613	0.00552979	0.00775917	0.00295027	0.0118975	0.0019801	0.000863495	0.0020371	0.00503416	0.0053674	0.0117598	0.00304941	0.000617317	0.00178937	0.00437256	0.00105037	0.00714214	0.000529101	0.00501136	0.0031542	0.0138054	0.00345961	0.00739068	0.00343934	0.00330378	0.0017261	0.0071761	0.00134129	0.0143832	0.00157076	0.0044093	0.00506425	0.013909	0.00451273	0.0114642	0.00161142	0.0022148	0.00177407	0.00805267	0.00309905	0.00649782	0.00129977
LPE(O-18:1)/LPE(P-18:0)	0.0107179	0.00882399	0.0204716	0.0122495	0.0278182	0.0133974	0.0114872	0.0128573	0.0267739	0.0140916	0.0453833	0.00747259	0.0140427	0.0102778	0.0258171	0.0123102	0.0494182	0.0184326	0.0102785	0.0135519	0.0295357	0.004673	0.0387828	0.0106177	0.0154748	0.014431	0.0378333	0.0172445	0.020606	0.0185583	0.0181912	0.0126299	0.0243609	0.0123581	0.0449009	0.0114752	0.011827	0.00994847	0.0421017	0.0162865	0.0349827	0.0153543	0.0146975	0.0150714	0.0248282	0.0154564	0.0249629	0.00979652
LPE(O-18:2)/LPE(P-18:1)	0.0998818	0.096281	0.125912	0.103578	0.142508	0.112832	0.101445	0.0925781	0.183361	0.113	0.288888	0.0684524	0.125836	0.0715667	0.143908	0.114591	0.302265	0.130403	0.0867188	0.0989206	0.152545	0.116887	0.20081	0.0897028	0.116181	0.096186	0.214563	0.146659	0.113301	0.138082	0.131113	0.0877284	0.136177	0.0747531	0.266434	0.0740418	0.0954148	0.0736559	0.243723	0.111968	0.196356	0.114243	0.10447	0.104414	0.146881	0.130551	0.130503	0.0855785
PC(14:0_15:0)	0.0593359	0.0676235	0.0482142	0.0510884	0.0626601	0.052024	0.0615567	0.0684291	0.0655279	0.0584393	0.0525252	0.0496412	0.0511962	0.0572997	0.0554497	0.0585111	0.0609064	0.0502358	0.0440951	0.0525952	0.0503045	0.0547397	0.0549998	0.0531256	0.0549974	0.0712867	0.067486	0.0596557	0.0771744	0.0634346	0.0590619	0.0737912	0.0768587	0.0571315	0.0839195	0.058115	0.0687721	0.0778001	0.073895	0.0692622	0.0870137	0.0684583	0.0594833	0.0794559	0.0741331	0.0666124	0.0815015	0.0638276
PC(15:0_15:0)	1.30494	1.37952	1.47223	1.27131	1.52766	1.46744	1.58583	1.62558	1.30412	1.19532	1.29897	1.14812	1.25238	1.22352	1.37721	1.275	1.27142	1.28836	1.53996	1.42752	1.42558	1.33159	1.44169	1.57166	1.6168	1.44159	1.53498	1.33403	1.43516	1.34335	1.34961	1.35071	1.52073	1.50145	1.44655	1.35539	1.67743	1.43895	1.50327	1.46564	1.74536	1.5251	1.56791	1.58083	1.5728	1.69589	1.62766	1.45634
PC(14:0_16:1)	0.0429518	0.0563499	0.0418133	0.0409361	0.0421717	0.0450025	0.0443071	0.0623675	0.037884	0.0376524	0.0292752	0.0362085	0.0387016	0.0541633	0.0375027	0.0373866	0.0340582	0.0406974	0.0499621	0.0728239	0.0375096	0.0413089	0.0396428	0.0484365	0.0360827	0.0504522	0.0337216	0.0288026	0.0278932	0.0286442	0.0304304	0.0540218	0.0403361	0.0344648	0.0329904	0.0374525	0.04041	0.0525263	0.030277	0.041413	0.0398808	0.0371215	0.0337653	0.046001	0.0381464	0.0411098	0.0314968	0.0376599
PC(15:0_16:0)a	3.04686	3.18908	3.28321	2.96748	3.61456	3.19597	3.92318	4.01283	3.48027	3.25839	3.32411	3.10349	2.91907	3.23816	3.2755	3.13838	3.33019	3.20987	3.17651	3.04498	2.95619	2.66146	3.40363	2.95639	4.17419	3.92765	3.94967	3.61811	3.93899	3.54687	3.06327	3.52157	3.83458	3.1118	3.55839	3.302	4.35954	3.82241	3.77214	4.34751	4.31889	3.9633	3.64648	3.77104	4.08766	4.45664	4.05752	3.85168
PC(15:0_16:1)	0.661569	0.923055	0.494639	0.563671	0.633901	0.554177	0.687775	0.997351	0.665934	0.647048	0.57047	0.585836	0.572839	0.846882	0.534931	0.640785	0.655253	0.557861	0.500347	0.768801	0.46502	0.524385	0.552224	0.538036	0.624098	1.05544	0.569244	0.651638	0.730453	0.663031	0.557051	1.0292	0.637093	0.519997	0.775919	0.610929	0.739279	1.07257	0.670985	0.756971	0.818047	0.748461	0.611435	1.03783	0.682713	0.670885	0.754309	0.690674
PC(16:0_16:0)	8.66545	7.32012	8.82368	9.2704	7.88642	10.0578	8.99467	8.3871	7.80325	7.98032	6.37927	7.41642	8.17794	7.55716	9.06372	9.37501	6.673	9.69846	12.3485	10.5706	10.8128	10.8183	9.3456	11.7692	9.02549	6.6177	7.24626	7.9527	5.38939	7.37207	6.8919	6.30449	6.80244	8.96785	4.44493	8.4638	8.50544	6.0451	6.27669	8.35092	5.80844	7.72027	7.92464	6.51467	7.22805	10.378	5.30248	8.2282
PC(16:0_16:1)	10.7982	12.7389	10.8036	9.99254	10.1698	12.0263	11.2368	13.3256	9.17812	8.97065	7.6474	9.1186	9.74075	11.3904	10.3307	9.85609	7.91644	11.1108	13.5485	16.3824	11.2019	10.4534	10.435	13.2526	10.7124	11.0737	8.16722	8.32952	6.70543	8.75984	8.62864	11.1076	8.4799	9.46625	6.58761	9.87818	10.66	9.97946	7.92768	9.12074	8.24564	9.52439	9.95352	10.8207	8.51803	10.5937	7.03756	9.71674
PC(16:1_16:1)b	0.265141	0.437718	0.203428	0.238755	0.223591	0.263107	0.280367	0.469669	0.188385	0.215308	0.170583	0.213839	0.206341	0.396585	0.186387	0.224549	0.16832	0.2419	0.309077	0.573061	0.204075	0.221705	0.224019	0.301289	0.204294	0.361157	0.134112	0.16973	0.140299	0.163277	0.161325	0.389456	0.144445	0.19306	0.142504	0.213892	0.25311	0.34646	0.134909	0.219172	0.209797	0.195816	0.193703	0.325413	0.154408	0.233303	0.141278	0.204709
PC(16:0_17:0)a	0.0656494	0.0648831	0.0819571	0.0621962	0.0770549	0.0714772	0.0943413	0.0853268	0.0840267	0.0705339	0.0878562	0.0660139	0.0704186	0.0694486	0.0831347	0.0655741	0.0818336	0.073594	0.0778593	0.0658805	0.0692506	0.0574293	0.0705624	0.0650967	0.103086	0.0903166	0.127634	0.0895404	0.111184	0.0858048	0.0914288	0.0886007	0.146041	0.0868409	0.11392	0.0886166	0.101236	0.0953825	0.105982	0.102933	0.135843	0.099555	0.0994796	0.0949924	0.124339	0.106571	0.124167	0.0980859
PC(16:0_17:0)b	0.257023	0.225191	0.336015	0.280861	0.308933	0.275908	0.306644	0.307458	0.302219	0.277421	0.26146	0.255621	0.243986	0.260994	0.313401	0.284266	0.257189	0.306547	0.346423	0.342245	0.337472	0.300204	0.322592	0.302434	0.324999	0.287121	0.404058	0.290889	0.317485	0.254759	0.214318	0.243716	0.376066	0.267972	0.251295	0.267254	0.307097	0.273718	0.300995	0.355961	0.361971	0.305606	0.267556	0.247699	0.344386	0.355672	0.302957	0.287151
PC(16:0_17:1)	6.08485	6.57338	6.83559	4.31857	7.04493	6.09762	7.16831	7.74036	6.98317	4.6311	5.81004	5.75056	5.43041	6.32127	6.62497	4.52053	5.84869	6.12361	6.29693	6.49973	6.32506	3.97615	6.45427	5.92493	8.05477	8.08966	8.22101	5.17348	7.2409	6.77783	5.84822	6.87795	7.90674	4.15171	6.28057	6.15748	8.23705	7.39239	7.68971	5.91857	7.92506	7.29349	6.67785	7.27606	8.06433	5.85188	7.13764	6.89522
PC(16:0_17:2)	0.074899	0.20925	0.0485505	0.0635255	0.094908	0.0838717	0.093684	0.276076	0.0534115	0.0660954	0.0684986	0.0688393	0.0698133	0.205779	0.0518093	0.0672515	0.0819829	0.0790101	0.0731525	0.23492	0.0440995	0.0569205	0.0818439	0.0787704	0.0876254	0.30379	0.0460381	0.0694043	0.0884546	0.0769141	0.0694177	0.321044	0.0475596	0.0561715	0.0938769	0.0760175	0.104508	0.293083	0.0494588	0.0853815	0.111012	0.0830357	0.0774867	0.284119	0.0476456	0.0857894	0.0902655	0.0869886
PC(16:1_17:1)	0.509084	0.743227	0.308188	0.393892	0.433262	0.409845	0.459937	0.747426	0.60085	0.398503	0.353516	0.41274	0.38532	0.628995	0.48836	0.406096	0.39469	0.391083	0.404354	0.710684	0.321792	0.370894	0.385121	0.433916	0.439889	0.796638	0.515735	0.390272	0.446138	0.443799	0.367588	0.73707	0.532041	0.150766	0.409228	0.390976	0.488301	0.752432	0.546987	0.437155	0.465766	0.470102	0.388335	0.723011	0.600063	0.242162	0.422155	0.453352
PC(16:0_17:3)	0.609456	0.609974	0.663263	0.613685	0.644043	0.751697	0.782911	0.780141	0.560677	0.602446	0.581864	0.576569	0.562222	0.61129	0.58691	0.61344	0.529767	0.68319	0.79869	0.752083	0.647108	0.572343	0.69769	0.655854	0.789283	0.625863	0.581287	0.635831	0.488989	0.576958	0.531263	0.612259	0.569438	0.693971	0.424779	0.641728	0.763152	0.629544	0.565015	0.745111	0.58303	0.717345	0.712635	0.666793	0.588686	0.888612	0.553524	0.717549
PC(17:0_17:0)	0.0943402	0.0808073	0.0997529	0.106624	0.0719077	0.100377	0.0813035	0.0827278	0.0847825	0.0793262	0.0607357	0.0772458	0.0847737	0.0820247	0.0997999	0.101679	0.0611035	0.0991604	0.165289	0.137783	0.145289	0.146851	0.100655	0.148111	0.0814773	0.0694849	0.0860982	0.0757301	0.04959	0.0688843	0.0663289	0.0703184	0.075206	0.103486	0.04416	0.0832893	0.0651954	0.0587523	0.0606453	0.0730038	0.0550053	0.0694978	0.0720294	0.0649362	0.0758931	0.0979805	0.0507505	0.0776826
PC(16:0_18:1)b	34.1984	27.7404	36.3544	24.5575	32.4812	38.0413	35.0528	30.2549	31.7731	20.7066	25.6101	27.2642	31.4684	26.7181	36.3349	25.0064	26.8012	36.6739	46.0458	36.3891	42.9576	27.6485	35.4241	43.2945	38.3424	26.9242	31.9158	23.3665	24.0013	31.6006	30.7843	25.6344	31.7555	24.2381	20.9727	35.0186	35.548	24.3126	29.9828	23.5981	26.4942	31.0356	32.6886	25.4976	31.2645	27.9243	24.0035	32.8218
PC(16:0_18:2)a	0.922854	0.674394	3.8805	1.74157	0.51525	0.704849	0.49656	0.609812	2.97129	0.809826	0.516987	0.617812	0.681078	0.729542	3.19384	0.992718	0.563314	0.875371	1.13185	1.25551	5.47988	1.91075	0.501219	0.895848	0.455353	0.495335	2.55029	0.579748	0.353582	0.404532	0.535636	0.705805	2.67752	1.75732	0.447702	0.727438	0.454547	0.636111	2.16341	0.787697	0.633021	0.679914	0.465005	0.445276	2.83534	1.04775	0.451717	0.745685
PC(16:0_18:2)b	0.307152	0.40524	0.245916	0.179085	0.328887	0.30395	0.314077	0.437313	0.182339	0.207915	0.24083	0.274759	0.287595	0.418911	0.216947	0.237575	0.283851	0.321168	0.351584	0.491189	0.259133	0.154726	0.317935	0.319149	0.3294	0.486275	0.298053	0.208231	0.272215	0.287974	0.268094	0.50103	0.311699	0.126473	0.286928	0.294147	0.339358	0.426773	0.291437	0.223378	0.287689	0.273953	0.27152	0.416134	0.297209	0.145497	0.262771	0.29252
PC(16:1_18:1)	7.64122	8.71918	6.2367	4.80197	6.67367	8.25237	7.25009	8.85543	5.15824	5.07954	4.60851	6.02164	6.26263	7.58682	5.78066	5.8584	4.87661	7.2861	9.59369	11.908	6.50772	4.97976	6.91907	9.61324	7.04751	7.44377	4.55181	4.79734	4.07357	5.79437	5.56316	7.05829	4.48564	3.91531	3.69957	6.45075	6.7751	6.38116	4.19537	5.13962	4.79161	5.89664	6.12309	6.656	4.54398	6.01909	4.01839	6.08641
PC(16:0_18:3)	0.0940237	0.284851	0.0269722	0.121793	0.107174	0.0915856	0.0987095	0.272118	0.0293345	0.118263	0.0793092	0.0851827	0.0877233	0.251664	0.0299517	0.138217	0.0860031	0.0895804	0.105204	0.368594	0.0335657	0.142099	0.0945981	0.103251	0.0912307	0.261556	0.0314353	0.131837	0.0934868	0.0764561	0.0725267	0.343332	0.0284607	0.125205	0.110638	0.0964686	0.104363	0.265793	0.0302416	0.147886	0.114976	0.0963692	0.0827837	0.291406	0.0316615	0.143363	0.0926392	0.100032
PC(16:1_18:2)b	0.0751711	0.0812408	0.196988	0.108533	0.0360383	0.0929831	0.0533412	0.0563976	0.141767	0.0758015	0.028045	0.0415469	0.056489	0.0517132	0.14348	0.0765509	0.0267142	0.0446985	0.078361	0.126616	0.246298	0.118638	0.0406286	0.0969831	0.0326874	0.0311313	0.0938525	0.0548795	0.0140978	0.0263423	0.0491532	0.0460442	0.100312	0.0911399	0.0138939	0.0391269	0.0321628	0.0371552	0.090346	0.0665772	0.0176691	0.0302235	0.0480091	0.0420729	0.117477	0.0768728	0.0188165	0.0535215
PC(17:0_18:1)	1.26643	0.974808	1.79895	0.851595	1.74518	1.36201	1.55178	1.32128	1.6342	0.908065	1.3766	1.22294	1.16506	1.10329	1.69297	0.910243	1.3375	1.44666	1.52784	1.17967	1.58347	0.852409	1.50744	1.28952	1.8547	1.40011	2.67787	1.04167	1.96303	1.4263	1.24205	1.14243	2.51784	0.838585	1.64263	1.50237	1.79801	1.34316	2.00012	1.32412	2.2224	1.72471	1.37604	1.11231	2.09367	1.2027	1.80925	1.51949
PC(17:1_18:1)	2.19508	2.28629	2.414	1.48342	2.40814	2.18629	2.38799	2.71689	2.64724	1.54816	1.80679	2.05193	1.86662	2.2319	2.42579	1.6042	1.8851	2.20563	2.32849	2.45678	2.33705	1.42888	2.31194	2.18608	2.89734	2.97357	3.01225	1.77188	2.40487	2.46015	1.93377	2.28763	2.69082	1.30433	1.9722	2.08998	2.74529	2.43804	2.65187	1.99784	2.44683	2.35098	2.16935	2.34944	2.69982	1.89047	2.14174	2.30928
PC(16:0_19:3)	0.125685	0.163554	0.0572867	0.149238	0.204803	0.127391	0.173928	0.220988	0.0677274	0.206435	0.15968	0.135015	0.115284	0.166397	0.0704284	0.188637	0.158703	0.128816	0.10194	0.128385	0.0386191	0.12526	0.146243	0.0908255	0.205379	0.250772	0.104897	0.278192	0.304955	0.176734	0.134244	0.23599	0.108026	0.178679	0.301461	0.168782	0.221886	0.233462	0.0860234	0.316726	0.342995	0.2017	0.161946	0.194117	0.0928308	0.291123	0.246291	0.179717
PC(17:0_18:3)	0.0622189	0.0481389	0.100353	0.0621368	0.0916836	0.0728562	0.0885478	0.0837618	0.0858085	0.072937	0.0734665	0.0693805	0.0604848	0.0683878	0.089173	0.067308	0.0705406	0.083278	0.089684	0.0818264	0.0900837	0.0600561	0.0947485	0.067927	0.0906722	0.073151	0.117873	0.069426	0.0907853	0.063146	0.0582917	0.0615004	0.116805	0.0643837	0.0711215	0.0703795	0.0884468	0.0725394	0.0864663	0.105205	0.106921	0.083611	0.0669732	0.0577885	0.0965337	0.0950446	0.0853464	0.0735948
PC(17:1_18:2)	0.0888889	0.128601	0.075712	0.0963359	0.0780561	0.0763633	0.0770462	0.0385809	0.0702361	0.0806346	0.0631217	0.0628702	0.0758938	0.102314	0.0642549	0.0869455	0.0703099	0.0690287	0.0734609	0.132913	0.0893808	0.100267	0.073888	0.0866656	0.0794141	0.143809	0.0683343	0.0864534	0.0710136	0.0680293	0.0652808	0.150945	0.0648922	0.0843573	0.076004	0.0707715	0.0911251	0.139196	0.07236	0.0906064	0.0832475	0.0779736	0.0752792	0.131472	0.0714894	0.0960425	0.0757909	0.0783038
PC(17:1_18:2)a	0.0571795	0.0599386	0.200076	0.0714567	0.0419883	0.0490344	0.0455749	0.0579485	0.152287	0.055442	0.0302995	0.0387769	0.0385072	0.045126	0.153494	0.0578101	0.0295146	0.0405427	0.0629587	0.0835196	0.229858	0.0701949	0.0373924	0.0618042	0.0425224	0.045707	0.182771	0.0503976	0.0305519	0.0367083	0.0506395	0.0406089	0.16109	0.065456	0.0255289	0.0380247	0.0447913	0.0440389	0.136715	0.0577061	0.0336682	0.0440989	0.0365099	0.0450077	0.183278	0.0618499	0.0341462	0.0431295
PC(15:0_20:4)	0.195029	0.192148	0.0755097	0.212153	0.161544	0.156464	0.180166	0.200948	0.102268	0.203193	0.165811	0.154517	0.162063	0.183364	0.0923838	0.236012	0.182093	0.165991	0.180116	0.19434	0.0981238	0.238706	0.182016	0.195123	0.16722	0.205901	0.0885923	0.224977	0.174167	0.184457	0.151438	0.213301	0.093902	0.228544	0.196199	0.179843	0.183033	0.208102	0.105035	0.228033	0.193072	0.200942	0.182599	0.230067	0.0993319	0.234711	0.191514	0.187624
PC(16:1_19:3)	0.0102234	0.036759	0.00460938	0.0130742	0.0146941	0.0114355	0.0154121	0.0412669	0.0050149	0.0183586	0.0102788	0.0108448	0.00887172	0.0292459	0.00463413	0.0153573	0.0120937	0.0105273	0.00973933	0.039608	0.00237991	0.0124809	0.0114317	0.00918844	0.0126963	0.0408581	0.00561286	0.0179413	0.0163838	0.011603	0.00814352	0.0452878	0.00539507	0.0142162	0.0145514	0.0123122	0.014365	0.0388931	0.00492998	0.022203	0.0180588	0.0138238	0.011749	0.0347418	0.00580436	0.0183157	0.0140011	0.0131187
PC(17:1_18:4)	0.132591	0.187645	0.0571755	0.104726	0.112016	0.111368	0.125627	0.200236	0.149044	0.111714	0.092465	0.111318	0.10706	0.1651	0.122599	0.105331	0.0973707	0.103898	0.0593526	0.161399	0.0610587	0.100753	0.0971863	0.111954	0.122062	0.202766	0.0624902	0.102114	0.124212	0.125784	0.105435	0.179691	0.0650776	0.0401118	0.101218	0.109961	0.13321	0.182532	0.142535	0.053267	0.128182	0.128422	0.106532	0.185537	0.148375	0.0513731	0.114719	0.115539
PC(18:0_18:1)	0.39278	0.288719	0.450824	0.29434	0.310704	0.408013	0.353125	0.296309	0.380772	0.237854	0.261103	0.325643	0.359813	0.291125	0.444681	0.290458	0.26682	0.395927	0.632133	0.443249	0.5917	0.374846	0.366582	0.534171	0.393523	0.275086	0.433751	0.246269	0.255942	0.336675	0.326175	0.274225	0.424678	0.258585	0.222205	0.390635	0.324403	0.235752	0.341868	0.239068	0.272881	0.33277	0.33265	0.23123	0.388389	0.27613	0.237864	0.321062
PC(18:1_18:1)	5.80664	3.92747	6.95952	4.30115	5.44143	6.22722	5.5046	4.28478	6.12943	3.60757	3.76788	4.59323	5.18824	4.04811	6.83861	4.49289	4.23105	6.43699	7.96554	5.58543	8.46126	4.84749	6.22119	7.45851	6.29846	4.04382	6.085	4.15932	4.04104	5.26348	4.96084	3.62733	5.83569	3.75725	3.26747	5.91993	5.37179	3.33873	5.29183	3.97934	4.15449	4.89277	4.93877	3.30846	5.78037	4.64253	3.58169	5.14039
PC(16:0_20:3)	0.532973	0.352315	0.420225	0.657122	0.437574	0.497837	0.468967	0.344596	0.379688	0.509586	0.342607	0.396065	0.460159	0.338323	0.442763	0.593857	0.374801	0.485249	0.651966	0.456587	0.52379	0.73655	0.512194	0.627668	0.422235	0.292334	0.342623	0.482083	0.300148	0.376869	0.376625	0.299419	0.376847	0.686692	0.331047	0.452298	0.439807	0.27747	0.316467	0.547848	0.356051	0.393022	0.426711	0.285103	0.363116	0.634614	0.31917	0.445898
PC(16:0_20:3)a	0.158462	0.132065	0.103068	0.208967	0.241812	0.154913	0.212663	0.183201	0.103509	0.251008	0.201747	0.15925	0.158837	0.163606	0.11427	0.237426	0.227162	0.173642	0.149836	0.122841	0.0784798	0.189993	0.204257	0.135477	0.227097	0.193002	0.146673	0.300753	0.316693	0.193663	0.178789	0.195934	0.160228	0.244668	0.344675	0.214694	0.24368	0.186782	0.121258	0.365062	0.352112	0.222438	0.174119	0.15944	0.130717	0.332232	0.267399	0.19596
PC(18:1_18:2)	0.944161	0.787397	3.66752	1.07409	0.634083	0.930653	0.747389	0.692387	2.58268	0.750198	0.381344	0.64811	0.60251	0.57805	2.87206	0.906111	0.414095	0.711649	1.13815	1.15356	4.78171	1.08575	0.670626	1.19121	0.60359	0.531639	2.50389	0.602085	0.357064	0.502589	0.806928	0.491726	2.47005	1.04643	0.276294	0.565476	0.560087	0.44035	2.04071	0.757101	0.381718	0.494112	0.506315	0.442702	2.52964	0.835485	0.331771	0.570499
PC(16:0_20:4)	5.6525	4.46056	2.89516	6.88691	4.51281	6.02713	4.88017	4.28826	2.3365	5.00331	3.80544	4.13571	5.05242	4.23309	3.0121	6.52073	4.10107	5.49005	8.25527	6.49215	3.80825	8.83309	5.84556	8.25233	4.86801	3.52277	2.13647	5.46545	2.55335	4.31389	4.02055	3.76542	2.13431	7.34996	2.92417	5.19535	4.45097	3.19139	2.04479	5.07632	3.04297	4.31186	5.12733	3.88891	2.23086	6.6639	3.14495	4.84457
PC(16:0_20:5)	0.186758	0.14177	0.0744854	0.246729	0.116043	0.15959	0.15426	0.132798	0.069347	0.183288	0.113076	0.109365	0.148061	0.126141	0.0731332	0.202196	0.103648	0.130148	0.22602	0.213438	0.10185	0.298588	0.146921	0.207516	0.106159	0.0766628	0.0461958	0.135816	0.0467518	0.0784714	0.0989857	0.0856609	0.0433854	0.224026	0.0514208	0.10149	0.0996736	0.0787226	0.0417847	0.127974	0.0551576	0.0923133	0.121567	0.0838144	0.0496285	0.163844	0.0619705	0.0984103
PC(16:1_20:4)a	1.29747	1.40461	1.05618	0.811429	1.16414	1.61515	1.29494	1.45521	0.739488	0.90018	0.801907	1.00237	1.09067	1.24769	0.864713	0.974917	0.762242	1.38497	2.05327	2.29303	1.23132	0.868119	1.27917	1.69478	1.30734	1.15127	0.741947	0.855449	0.599806	0.950936	0.977349	1.09449	0.63648	0.993194	0.5503	1.13956	1.16106	0.985882	0.60584	0.55404	0.843949	1.02462	1.08032	1.09649	0.637619	0.725776	0.603228	1.047
PC(16:1_20:4)b	0.237469	0.305309	0.103811	0.2528	0.184083	0.229426	0.21916	0.328077	0.0999666	0.205038	0.153621	0.178988	0.187319	0.282926	0.10298	0.227631	0.159146	0.208464	0.297084	0.445584	0.11657	0.283299	0.219835	0.291946	0.167317	0.237803	0.0732967	0.165729	0.108301	0.13727	0.132281	0.26538	0.0814132	0.238818	0.117478	0.170064	0.170142	0.230036	0.0699388	0.211426	0.133526	0.157243	0.171686	0.235626	0.0827098	0.22699	0.122441	0.179239
PC(16:1_20:5)	0.017141	0.0217258	0.00588617	0.0207729	0.00934791	0.0144261	0.0145892	0.0191907	0.00529781	0.0135259	0.00931706	0.0095285	0.0106587	0.0154826	0.00464573	0.0148592	0.00643499	0.0109119	0.0228878	0.0351886	0.00604121	0.0242822	0.0121929	0.0182782	0.00822378	0.00902256	0.00269706	0.00792389	0.00229514	0.004814	0.00620685	0.00976351	0.00256656	0.017206	0.00226058	0.00531513	0.0082732	0.0082856	0.00196054	0.00833928	0.00323589	0.00488362	0.00904752	0.0100282	0.00222232	0.0114774	0.00301128	0.00562672
PC(18:1_19:1)	0.13715	0.0749961	0.20871	0.114164	0.151836	0.146106	0.143596	0.0888634	0.197957	0.11044	0.111306	0.1209	0.122345	0.0817222	0.214946	0.124777	0.119262	0.155564	0.188704	0.108359	0.249229	0.129844	0.163674	0.167241	0.18725	0.0933468	0.288366	0.140053	0.163987	0.147403	0.125453	0.0674968	0.26803	0.110453	0.126419	0.150022	0.158609	0.0808479	0.201076	0.146118	0.168362	0.142514	0.128791	0.0668623	0.226776	0.143697	0.131128	0.142399
PC(16:0_21:3)	0.108693	0.0653427	0.0782276	0.105046	0.1306	0.11038	0.139876	0.0920665	0.095844	0.121973	0.118251	0.112216	0.0994025	0.0694427	0.0920325	0.126177	0.10977	0.132098	0.124002	0.0650757	0.0858278	0.118231	0.13108	0.109849	0.160117	0.0841171	0.105891	0.1511	0.184987	0.147764	0.116834	0.0706517	0.110505	0.124906	0.148487	0.142859	0.157914	0.0830487	0.108986	0.166444	0.193005	0.15132	0.115526	0.0728025	0.107714	0.161143	0.148642	0.1296
PC(17:0_20:3)	0.0453138	0.0497844	0.0330248	0.0472388	0.0747355	0.0526087	0.0773861	0.077432	0.0366396	0.0653661	0.0655799	0.0516045	0.0472096	0.0581566	0.0405954	0.0607159	0.0698766	0.0572302	0.0432091	0.0393112	0.0214456	0.040263	0.062318	0.034021	0.0909227	0.0853898	0.0615132	0.0919807	0.130603	0.0780628	0.0545724	0.0731677	0.0598431	0.0508538	0.106439	0.0674837	0.0856297	0.0765858	0.0475022	0.100763	0.138969	0.0787927	0.0582973	0.0627599	0.0488117	0.0925079	0.0992182	0.0695397
PC(17:0_20:4)	0.328866	0.317687	0.183828	0.341843	0.333112	0.327126	0.361895	0.359678	0.197877	0.339783	0.296686	0.290804	0.30336	0.326038	0.214114	0.36556	0.295801	0.334262	0.384301	0.331838	0.214449	0.378811	0.367279	0.355922	0.421077	0.374257	0.21322	0.417186	0.306058	0.35664	0.270015	0.312985	0.192102	0.38013	0.278647	0.324266	0.402474	0.336012	0.209422	0.439295	0.331402	0.356848	0.353473	0.334647	0.197238	0.46845	0.321118	0.336576
PC(18:1_19:3)	0.0954528	0.0916643	0.0547617	0.125379	0.160727	0.105488	0.160232	0.155434	0.073857	0.15916	0.112791	0.111315	0.096043	0.104063	0.0708871	0.151243	0.12304	0.124512	0.0982252	0.0829108	0.0486972	0.0971837	0.127846	0.100261	0.145247	0.157481	0.10077	0.199677	0.21277	0.142847	0.10181	0.133597	0.0947639	0.152125	0.180515	0.134482	0.163431	0.131178	0.0848157	0.23873	0.228575	0.148991	0.105958	0.11279	0.0792039	0.229456	0.156909	0.132983
PC(17:1_20:4)	0.484967	0.483278	0.537746	0.304588	0.485769	0.543674	0.525006	0.570783	0.423697	0.321829	0.361902	0.42449	0.39603	0.461729	0.447342	0.339737	0.361327	0.511093	0.614435	0.577371	0.542873	0.295662	0.512208	0.511057	0.61808	0.534839	0.491845	0.351121	0.287801	0.460105	0.39211	0.455184	0.423835	0.30997	0.210187	0.470769	0.55859	0.459006	0.429572	0.413593	0.302705	0.504463	0.467104	0.451763	0.444753	0.429102	0.368076	0.497386
PC(17:1_20:4)a	0.23565	0.235505	0.105044	0.237052	0.184876	0.195112	0.198506	0.252606	0.135037	0.216632	0.170469	0.183934	0.178295	0.216026	0.116836	0.245567	0.179735	0.185973	0.219644	0.268354	0.122224	0.278814	0.203658	0.236707	0.194206	0.264391	0.111742	0.246967	0.171948	0.207696	0.151423	0.230384	0.105322	0.220429	0.155524	0.182014	0.191494	0.2227	0.113003	0.222116	0.170009	0.197776	0.18262	0.244533	0.113063	0.238312	0.180039	0.199268
PC(15:0_22:6)	0.0632973	0.0645746	0.0352361	0.0530335	0.0712505	0.0692587	0.0749178	0.0843045	0.031212	0.0522829	0.0646533	0.0617682	0.0604181	0.0727345	0.0360026	0.0628979	0.0675626	0.0726237	0.0638863	0.0608825	0.0297217	0.0488182	0.0669939	0.0572091	0.0876656	0.0987949	0.0411133	0.0711274	0.0752548	0.0817807	0.0601289	0.0859497	0.0351421	0.0720791	0.0710037	0.084961	0.0992143	0.101401	0.0393151	0.0992107	0.0886435	0.0981962	0.0797431	0.0905874	0.0428536	0.0884272	0.0914595	0.0943612
PC(18:1_20:1)	0.0783852	0.0392747	0.111711	0.0710368	0.0690488	0.0807476	0.0667945	0.0396313	0.084006	0.052763	0.0483744	0.0636402	0.0701682	0.0359128	0.10989	0.0691822	0.0524939	0.0762245	0.129767	0.0681544	0.166586	0.0885868	0.0941799	0.116706	0.0772292	0.0337242	0.0881638	0.0600668	0.0486267	0.0629337	0.0681369	0.0338368	0.0951686	0.0684867	0.0442225	0.0822166	0.0615712	0.0282025	0.0782239	0.0530992	0.0452129	0.0601359	0.0633489	0.0274737	0.080788	0.0695944	0.0425362	0.0649957
PC(18:0_20:3)a	0.0398887	0.0204321	0.0406562	0.0401388	0.0396113	0.0419717	0.043165	0.0239481	0.0384545	0.0377382	0.0341692	0.0359695	0.036073	0.0239936	0.0437369	0.042558	0.0332675	0.0462212	0.0547132	0.0304864	0.0463157	0.0500769	0.0431448	0.0495692	0.0433042	0.0216759	0.0529379	0.0391121	0.0474307	0.0358875	0.0325156	0.0185217	0.0554643	0.0429578	0.0423565	0.0440312	0.0419166	0.0201407	0.0349941	0.0467002	0.0491908	0.0390615	0.0348461	0.0171124	0.0404078	0.0478388	0.0377908	0.0384863
PC(18:0_20:3)b	0.0355984	0.0279054	0.0294484	0.0424127	0.0471291	0.0384786	0.0456115	0.0359014	0.0281729	0.044496	0.0373294	0.0354212	0.0378015	0.0315335	0.0327693	0.045789	0.0424351	0.0442358	0.0354302	0.0273012	0.0222227	0.0363324	0.044509	0.0319318	0.0526489	0.0358103	0.0389887	0.0545554	0.0545398	0.0420052	0.0378702	0.0353192	0.038947	0.0445129	0.0488629	0.0470999	0.0456575	0.0306006	0.0272397	0.0576574	0.0564618	0.0413719	0.0358935	0.0278767	0.0304583	0.0639997	0.0413075	0.0398891
PC(18:0_20:4)	0.47006	0.373388	0.273945	0.479364	0.326473	0.531293	0.439497	0.383108	0.247308	0.355443	0.292114	0.347346	0.430439	0.348319	0.310084	0.496355	0.306642	0.49354	0.698225	0.520865	0.385628	0.665661	0.437288	0.687039	0.460646	0.310813	0.23127	0.43256	0.246673	0.391639	0.347586	0.315502	0.203167	0.481344	0.208562	0.429207	0.378808	0.255052	0.193367	0.375545	0.249053	0.337377	0.380477	0.311153	0.222151	0.505033	0.248348	0.382801
PC(18:1_20:3)a	0.198084	0.105959	0.194239	0.259363	0.174112	0.17622	0.159862	0.106235	0.165063	0.206004	0.115598	0.139948	0.165121	0.0997048	0.187759	0.234028	0.133616	0.184976	0.244295	0.150672	0.275373	0.3011	0.191871	0.244751	0.16343	0.0847092	0.153534	0.199283	0.1119	0.14498	0.140177	0.0771599	0.160589	0.261979	0.118373	0.16324	0.149572	0.071813	0.132271	0.200857	0.125607	0.133684	0.144208	0.0731782	0.153625	0.243535	0.110425	0.159918
PC(18:1_20:3)b	0.158965	0.0884426	0.143051	0.180681	0.197176	0.177056	0.189863	0.122802	0.147061	0.197755	0.150286	0.155355	0.148092	0.11066	0.151622	0.216096	0.169882	0.189111	0.201209	0.107595	0.147723	0.190612	0.18967	0.1894	0.192115	0.112939	0.166326	0.221411	0.206226	0.163583	0.137208	0.106646	0.178356	0.187614	0.194162	0.197602	0.189314	0.103893	0.131537	0.275561	0.220717	0.178599	0.140213	0.0882813	0.14246	0.254701	0.160475	0.16885
PC(16:0_22:5)	0.0906157	0.0589789	0.048318	0.0954761	0.0866786	0.0944043	0.088363	0.0672858	0.0471503	0.0867677	0.0693641	0.0771866	0.0814138	0.0700004	0.05383	0.107457	0.0863593	0.108087	0.112077	0.0820802	0.0542028	0.109465	0.0963357	0.118822	0.101431	0.0754966	0.0458839	0.113025	0.0920762	0.100797	0.0830686	0.078283	0.0495926	0.130848	0.112386	0.130345	0.100573	0.0728727	0.0381546	0.124525	0.11197	0.108378	0.0938953	0.0732386	0.0482393	0.135475	0.101182	0.117018
PC(18:1_20:4)	2.25766	1.64976	1.43172	2.71046	1.81412	2.46665	1.94033	1.63599	1.20496	2.03771	1.42822	1.72607	1.92769	1.52843	1.45558	2.53558	1.4659	2.24482	3.2021	2.54849	1.93917	3.45844	2.26576	3.43728	1.82913	1.3078	1.03882	2.00348	0.960495	1.62973	1.39467	1.20416	0.953323	2.53775	0.918211	1.81227	1.57672	1.09151	0.852366	1.83543	1.04991	1.46654	1.68816	1.20128	0.989043	2.34672	1.0313	1.75158
PC(16:0_22:6)	0.888681	0.673118	0.445107	0.813749	0.79561	0.882134	0.853819	0.766301	0.384952	0.745382	0.662751	0.758899	0.885689	0.838455	0.49158	0.960001	0.843639	1.00887	0.92024	0.764099	0.447448	0.818235	0.83256	0.916204	1.0318	0.928559	0.467087	0.950104	0.68742	0.97399	0.763369	0.854214	0.392693	0.988137	0.698338	1.10198	1.06923	0.889145	0.387518	1.13975	0.758955	1.11038	0.907939	0.829215	0.470945	1.12672	0.835287	1.14569
PC(18:2_20:4)	0.145639	0.120353	0.0989778	0.19217	0.0940677	0.13559	0.120291	0.120074	0.0840904	0.136605	0.0802143	0.0939116	0.105574	0.100098	0.0853744	0.154445	0.0729029	0.110619	0.19071	0.189439	0.133687	0.234908	0.119634	0.186034	0.0848799	0.0716779	0.0598175	0.105832	0.0443513	0.0675593	0.0728814	0.0752059	0.0519315	0.171466	0.0386761	0.0824294	0.0763532	0.0705201	0.0483127	0.105767	0.0473581	0.0681126	0.0859951	0.0722621	0.0602072	0.130523	0.0466061	0.0827744
PC(16:1_22:6)	0.229511	0.262041	0.136174	0.194309	0.263915	0.244998	0.284309	0.344032	0.125437	0.213235	0.231354	0.236621	0.220038	0.324719	0.143084	0.229764	0.278944	0.281094	0.220349	0.293503	0.118029	0.163147	0.237829	0.2221	0.269353	0.342177	0.136067	0.207743	0.204524	0.23211	0.197584	0.314015	0.137151	0.232769	0.216102	0.281387	0.307406	0.359216	0.110717	0.306324	0.291078	0.300193	0.236855	0.326054	0.14441	0.29951	0.276153	0.294175
PC(17:1_22:6)	0.0673287	0.077936	0.0394302	0.0606981	0.0692085	0.075918	0.0752162	0.096575	0.0365018	0.0578503	0.0550561	0.0643513	0.058651	0.0837074	0.0409513	0.0673342	0.0562904	0.0765413	0.0694278	0.0869019	0.0361266	0.0568622	0.0650618	0.0651356	0.0900632	0.114196	0.041706	0.0730888	0.0620358	0.0827559	0.0507407	0.0946666	0.030802	0.0652741	0.0478818	0.0750627	0.0847933	0.103771	0.0360272	0.086865	0.0652274	0.0891177	0.0736755	0.0999118	0.039663	0.086596	0.066956	0.0868159
PC(20:1_20:4)	0.0634046	0.0273252	0.0423649	0.0739168	0.049651	0.0653131	0.0598836	0.0308228	0.0441402	0.0575986	0.0317276	0.0487982	0.0576666	0.03066	0.0473848	0.0767552	0.045895	0.0695586	0.0986412	0.0513376	0.0680607	0.121587	0.0709456	0.110776	0.0526526	0.0251344	0.0283699	0.0594165	0.0308326	0.0453308	0.0487901	0.0248288	0.0314667	0.080982	0.0318324	0.065217	0.0433975	0.0212352	0.0252265	0.055299	0.0312851	0.0458899	0.0479821	0.0246322	0.030541	0.0753733	0.0316952	0.0544682
PC(18:0_22:6)	0.0382653	0.0295081	0.0255464	0.0380152	0.0336698	0.0414404	0.0398147	0.0325584	0.0209817	0.0366028	0.0265764	0.0353151	0.0381149	0.0366377	0.0292045	0.0453392	0.0323248	0.0483224	0.0496064	0.0400846	0.0294061	0.0438235	0.040339	0.050373	0.048147	0.0405618	0.0286109	0.0468081	0.0332691	0.044317	0.033936	0.0358338	0.0255167	0.0423262	0.0291671	0.0505387	0.044928	0.0337165	0.0211022	0.0558619	0.0338764	0.0475165	0.0386882	0.0316241	0.0241	0.0546522	0.0309535	0.0469058
PC(18:1_22:5)a	0.163637	0.0936871	0.156396	0.208585	0.114341	0.187193	0.146725	0.102006	0.136234	0.151401	0.0895451	0.13361	0.124242	0.0908718	0.140542	0.181305	0.0879996	0.162338	0.241332	0.164967	0.196816	0.264825	0.143771	0.292278	0.10182	0.0686479	0.094881	0.12595	0.0554645	0.103337	0.0781139	0.0499018	0.0723079	0.145015	0.0434737	0.107997	0.0904463	0.0555923	0.0698173	0.110407	0.0555669	0.092707	0.0956644	0.0617224	0.0797404	0.14414	0.053905	0.10515
PC(18:1_22:5)b	0.0434476	0.0271091	0.0196641	0.0447782	0.0425209	0.0433799	0.0395553	0.0301307	0.0181434	0.0427138	0.0293212	0.0368079	0.0378077	0.0287381	0.0241978	0.0493576	0.0380129	0.0496003	0.0522464	0.0380052	0.0238315	0.0511911	0.0458654	0.0589779	0.0441841	0.0344522	0.0202075	0.0489752	0.0409502	0.0466862	0.0415585	0.0351196	0.0249437	0.066749	0.0468109	0.059912	0.0493273	0.0306582	0.0178726	0.0612128	0.0514795	0.0502879	0.0483419	0.0305397	0.0195724	0.0632217	0.0413813	0.0540861
PC(18:1_22:6)	0.440826	0.316576	0.253008	0.442924	0.394939	0.43872	0.398927	0.336846	0.253094	0.407636	0.293567	0.381052	0.411335	0.367323	0.282029	0.520837	0.37466	0.507604	0.449025	0.365761	0.28174	0.450044	0.420177	0.48579	0.44909	0.398715	0.245485	0.488785	0.304877	0.476939	0.326793	0.338559	0.196754	0.45305	0.271493	0.480166	0.434502	0.349709	0.21302	0.512327	0.299915	0.470385	0.391033	0.32239	0.247184	0.525406	0.333304	0.515755
PC(18:2_22:6)	0.107715	0.0887403	0.165613	0.12059	0.109944	0.103177	0.125273	0.105953	0.133286	0.125492	0.102088	0.0938151	0.0930061	0.100593	0.145747	0.1294	0.10492	0.10428	0.0914785	0.0946386	0.135953	0.0997074	0.0993194	0.0930254	0.098782	0.0965711	0.152367	0.11271	0.0670221	0.0879999	0.110386	0.0893644	0.170101	0.15472	0.0788322	0.0988591	0.111419	0.104511	0.117054	0.153678	0.0952985	0.112284	0.100495	0.101394	0.183575	0.159227	0.100756	0.117353
PC(O-15:0_16:1)	0.0486145	0.0613519	0.0394067	0.0434101	0.0432299	0.0548462	0.0673616	0.0785849	0.0353557	0.0455155	0.0324611	0.0505692	0.0495617	0.0678111	0.040569	0.0455988	0.0386453	0.0580327	0.0525171	0.054975	0.0211019	0.0202417	0.0331757	0.036271	0.0777648	0.0895687	0.0545477	0.053836	0.0467821	0.0643632	0.0524509	0.0791019	0.053802	0.0408761	0.0452346	0.0586859	0.0817287	0.0858217	0.0485215	0.0707142	0.0587291	0.0673699	0.0625291	0.0796568	0.0521636	0.0696117	0.043155	0.0686772
PC(O-16:0_16:0)	0.140533	0.116009	0.118953	0.145114	0.0910821	0.150963	0.129174	0.115455	0.100007	0.111375	0.0758732	0.110909	0.130717	0.112463	0.111534	0.129995	0.0799738	0.148621	0.201942	0.170069	0.148391	0.158826	0.115042	0.181139	0.13124	0.0908073	0.0996359	0.105631	0.0619713	0.105608	0.109844	0.100044	0.104371	0.128443	0.0624422	0.129717	0.118847	0.088844	0.0825274	0.115783	0.0745667	0.117553	0.123284	0.0966099	0.0996885	0.142272	0.0646978	0.131179
PC(O-16:0_16:1)	0.178938	0.181224	0.142884	0.153123	0.124273	0.186667	0.161846	0.199382	0.122833	0.147202	0.110486	0.160391	0.169526	0.190331	0.134222	0.161731	0.121438	0.189415	0.199753	0.204487	0.126737	0.142947	0.122786	0.183105	0.206598	0.195221	0.149344	0.147515	0.114573	0.168991	0.158441	0.184652	0.163435	0.119905	0.120299	0.17959	0.167987	0.185056	0.125942	0.193637	0.130784	0.183298	0.171336	0.141039	0.138203	0.180336	0.0883318	0.182815
PC(O-16:1_16:0)	0.0167581	0.0131431	0.214387	0.0184638	0.188785	0.0164914	0.0182945	0.0159694	0.168939	0.0169047	0.15781	0.0145868	0.0187009	0.0160085	0.207419	0.0193423	0.177721	0.0191266	0.023337	0.0201621	0.196922	0.0222405	0.188906	0.0189544	0.0138779	0.0120232	0.173783	0.0138614	0.12548	0.0118434	0.0201616	0.013789	0.187167	0.0228812	0.137007	0.0171506	0.0184842	0.0142664	0.16482	0.0190084	0.179448	0.0177135	0.0173298	0.014304	0.193418	0.0206232	0.15341	0.0166273
PC(O-18:1_16:0)	0.385276	0.266163	0.418497	0.35493	0.259209	0.386081	0.343961	0.269642	0.33164	0.271987	0.203935	0.293416	0.322699	0.257436	0.369412	0.305719	0.209172	0.382319	0.508572	0.383689	0.447519	0.366536	0.273778	0.440845	0.371504	0.232211	0.41531	0.260482	0.19343	0.286548	0.293567	0.220774	0.431822	0.286023	0.171185	0.333581	0.32228	0.204002	0.29139	0.282326	0.226023	0.296282	0.30249	0.202897	0.341257	0.312121	0.184411	0.307408
PC(O-16:1_18:1)	0.0484567	0.0361154	0.388927	0.038563	0.336644	0.047839	0.0524586	0.0413728	0.318184	0.0329959	0.263413	0.0424777	0.0476396	0.0382508	0.379709	0.0359239	0.288271	0.0518903	0.068697	0.0520011	0.37352	0.0420379	0.319578	0.0522494	0.0437666	0.0344263	0.367644	0.0293283	0.245292	0.0348206	0.047563	0.0357864	0.321116	0.0368666	0.221161	0.0484476	0.0469556	0.0327633	0.311473	0.037149	0.299908	0.0412224	0.0450548	0.0344629	0.342318	0.0376066	0.25135	0.0471977
PC(O-17:1_18:1)	0.0225263	0.0185262	0.0538143	0.0122267	0.0386709	0.0212974	0.0217095	0.0196262	0.0445606	0.0102837	0.0343912	0.0189588	0.0206385	0.019545	0.0504536	0.0120094	0.0335036	0.0223607	0.0301256	0.0249452	0.0593784	0.0135316	0.041875	0.025187	0.0254178	0.0213291	0.059006	0.0115361	0.0344657	0.0222541	0.0196865	0.018972	0.0428901	0.00911825	0.0257094	0.0216407	0.0236895	0.0198568	0.0479821	0.0123661	0.0369395	0.0225474	0.0226987	0.0217143	0.053302	0.0127381	0.0333378	0.0235549
PC(O-18:1_18:1)	0.100092	0.0570878	0.125228	0.0642683	0.0799482	0.0985126	0.0895754	0.0632561	0.0982696	0.0508345	0.0612697	0.0791442	0.0837768	0.0641587	0.111035	0.0563355	0.0629521	0.100814	0.124202	0.0908498	0.12858	0.0610242	0.0778598	0.104176	0.0990937	0.0571031	0.12689	0.0482638	0.0584833	0.0764933	0.0698315	0.0484764	0.118128	0.0470678	0.0478353	0.0886211	0.0844692	0.0510816	0.0873097	0.0558455	0.0654171	0.0838792	0.0765906	0.0441396	0.100135	0.0557916	0.0547581	0.0824189
PC(O-18:3_18:0)	0.0831996	0.0543754	0.208854	0.050397	0.16094	0.0821495	0.0805761	0.0593587	0.171933	0.0405745	0.126367	0.0679906	0.0720121	0.0591734	0.187464	0.0436278	0.133243	0.0886802	0.101333	0.0795724	0.204711	0.0490944	0.155314	0.0903906	0.0809918	0.0548053	0.184835	0.0382201	0.108348	0.0696779	0.0626911	0.0470738	0.144387	0.0388254	0.0866962	0.0784878	0.0735372	0.0484318	0.135774	0.0401275	0.12004	0.0690148	0.0665995	0.0462616	0.162618	0.0420826	0.104138	0.0728358
PC(O-16:0_20:4)	0.151379	0.118161	0.0955411	0.142158	0.103133	0.165503	0.140037	0.121235	0.0755618	0.113791	0.0816083	0.121381	0.125454	0.127166	0.0959437	0.145231	0.0885456	0.160541	0.212307	0.162267	0.119233	0.157312	0.122639	0.19422	0.175282	0.122814	0.0960304	0.130545	0.0791078	0.136755	0.121997	0.120042	0.0823481	0.145478	0.0758396	0.160201	0.150528	0.105352	0.0722356	0.150333	0.0848387	0.141429	0.138783	0.108013	0.0848874	0.164108	0.0808748	0.158114
PC(O-16:1_20:4)	0.553041	0.517474	0.173056	0.460737	0.096841	0.183344	0.245313	0.214626	0.241989	0.301108	0.270099	0.361904	0.398443	0.404097	0.318917	0.325533	0.241029	0.159502	0.273511	0.232915	0.58728	0.494317	0.159224	0.761546	0.173629	0.294004	0.0789537	0.261271	0.195027	0.273336	0.234878	0.332618	0.0719566	0.430043	0.112523	0.417194	0.20683	0.313588	0.205106	0.168773	0.0584402	0.358174	0.51253	0.371638	0.260243	0.108226	0.218337	0.460143
PC(O-18:1_20:4)	0.32648	0.233391	0.189517	0.3239	0.189526	0.32565	0.28652	0.216343	0.184217	0.257173	0.146646	0.251208	0.255315	0.20741	0.187331	0.298855	0.144897	0.299926	0.393721	0.290417	0.241828	0.365696	0.226546	0.400692	0.291327	0.197212	0.154937	0.261755	0.122262	0.260891	0.215442	0.168581	0.142557	0.261683	0.0995352	0.271113	0.258276	0.153043	0.132432	0.247114	0.111387	0.244866	0.247431	0.170268	0.139961	0.309452	0.109587	0.260753
PC(O-18:2_20:4)	0.321492	0.226194	0.286806	0.294468	0.326212	0.310177	0.272919	0.230543	0.2563	0.245465	0.248217	0.240816	0.279447	0.232937	0.285405	0.297288	0.29293	0.316916	0.370905	0.270281	0.331045	0.313699	0.377154	0.347826	0.318542	0.255456	0.241096	0.285847	0.222439	0.302017	0.246815	0.226464	0.212134	0.297283	0.214034	0.32175	0.297894	0.222286	0.204683	0.286627	0.24692	0.279692	0.292549	0.222181	0.240436	0.337692	0.236493	0.324578
PC(O-16:1_22:6)	0.0255723	0.0246188	0.179361	0.0243254	0.231228	0.0297178	0.0338967	0.0260891	0.137951	0.023773	0.178823	0.0211325	0.0262118	0.0258785	0.197356	0.0335818	0.205815	0.0314964	0.0338584	0.0384969	0.19441	0.028163	0.238905	0.0319438	0.0255197	0.020842	0.13883	0.0194567	0.14953	0.0203873	0.0339652	0.0288959	0.123776	0.0330309	0.143797	0.0343385	0.0310135	0.0269747	0.142029	0.0282508	0.185973	0.0279543	0.0278117	0.0267947	0.152004	0.0374652	0.170854	0.0296373
PC(O-18:1_22:6)	0.210068	0.127485	0.144946	0.177787	0.14236	0.220396	0.185178	0.143178	0.123093	0.153603	0.102543	0.168255	0.171042	0.147406	0.141141	0.207256	0.110726	0.223343	0.231337	0.16194	0.164893	0.196207	0.149429	0.252172	0.218783	0.157121	0.127625	0.17963	0.0984303	0.207419	0.149467	0.116902	0.103931	0.168721	0.0827242	0.215046	0.187193	0.118911	0.0968567	0.190016	0.102488	0.198553	0.170565	0.115196	0.113614	0.215847	0.0898451	0.200747
PE(16:0_16:0)	0.0566912	0.0464055	0.0665667	0.0617454	0.050599	0.0555256	0.0476718	0.0541516	0.0644173	0.0539169	0.0433796	0.0500021	0.0503542	0.0517358	0.0693733	0.0533362	0.0437716	0.0566381	0.0730651	0.0701656	0.0875397	0.0737942	0.0668986	0.0672352	0.0492642	0.0427439	0.0562375	0.0474652	0.0393256	0.0544328	0.0413766	0.0473953	0.0597141	0.0505203	0.0372656	0.0464663	0.0481795	0.0396623	0.0480437	0.0435696	0.0435304	0.051723	0.0514939	0.0434467	0.051371	0.0511269	0.0344994	0.0470783
PE(16:0_16:1)	0.169919	0.29436	0.18402	0.11328	0.206467	0.220771	0.200553	0.293194	0.174135	0.167135	0.169672	0.179799	0.198814	0.25853	0.20281	0.205163	0.165269	0.181735	0.203254	0.273457	0.115077	0.103305	0.160995	0.177362	0.196017	0.254542	0.167539	0.172979	0.159855	0.201779	0.177063	0.300585	0.197884	0.183043	0.198738	0.209655	0.223477	0.269273	0.182469	0.164163	0.202926	0.221984	0.229733	0.268871	0.182425	0.181463	0.158133	0.207372
PE(16:1_16:1)	0.0533464	0.101614	0.0374496	0.0387978	0.0458203	0.055255	0.0524437	0.100994	0.0339007	0.0380931	0.0330361	0.0456309	0.0444293	0.088596	0.0378445	0.0427606	0.0367743	0.0494544	0.0523993	0.102817	0.0284451	0.027331	0.0357727	0.0441713	0.0479822	0.085422	0.0280691	0.0317121	0.0344804	0.0448198	0.0391681	0.105095	0.0344237	0.0309398	0.0414124	0.0502252	0.0538287	0.0875913	0.0315439	0.0411897	0.0445763	0.0489695	0.0435436	0.0880469	0.031653	0.0369504	0.0315473	0.0403412
PE(16:0_17:1)	0.282993	0.349329	0.282607	0.182301	0.328083	0.288831	0.329519	0.406804	0.270881	0.220873	0.283714	0.273493	0.252884	0.334163	0.278625	0.211208	0.305456	0.273586	0.267432	0.280826	0.240001	0.168187	0.248727	0.243595	0.364655	0.411358	0.364248	0.248474	0.383908	0.368393	0.291005	0.418295	0.397477	0.192432	0.390298	0.295752	0.417097	0.428138	0.364706	0.264151	0.447656	0.375107	0.337527	0.413304	0.353733	0.248404	0.383488	0.328676
PE(16:1_17:1)	0.117002	0.208661	0.104304	0.0668784	0.125189	0.11409	0.140728	0.227712	0.102056	0.0963275	0.096229	0.109091	0.100986	0.188316	0.0962095	0.0840356	0.100979	0.108413	0.0936541	0.16097	0.0752714	0.0544129	0.0801724	0.0805752	0.137978	0.245347	0.129777	0.0978605	0.142512	0.132264	0.110042	0.238377	0.13193	0.061368	0.139297	0.112567	0.162158	0.251582	0.132844	0.104698	0.157368	0.147909	0.123961	0.235792	0.129956	0.0862791	0.1302	0.131943
PE(16:0_18:1)	2.68104	2.61617	2.66427	1.89158	2.46849	2.88462	2.65974	2.64097	2.24662	1.80304	2.16347	2.33593	2.74835	2.5709	2.80216	1.90358	2.31544	2.79497	3.05176	2.72815	2.70274	1.81272	2.44596	2.73092	2.77547	2.45441	2.5437	1.73071	2.02772	2.85876	2.49533	2.81443	2.85604	1.66104	2.22749	2.97977	2.87492	2.52553	2.43373	1.6646	2.39348	2.74352	2.58455	2.49314	2.51173	1.8143	1.99116	2.63246
PE(16:1_18:1)	2.42567	3.30431	1.86604	1.63175	2.06667	2.55707	2.4672	3.34891	1.83924	1.64583	1.51436	2.15247	2.2869	2.75104	2.06897	1.78102	1.67714	2.2645	2.30838	2.92799	1.93781	1.38365	1.79194	2.54724	2.37566	2.93504	1.746	1.52122	1.69436	2.53434	1.99172	3.14141	1.99532	1.34057	1.6406	2.151	2.45897	2.62934	1.88843	1.37377	1.82019	2.26035	2.35088	2.90383	1.98543	1.50375	1.55108	2.12935
PE(16:1_18:2)	0.0400109	0.0700377	0.100221	0.0448941	0.0211181	0.0392409	0.0357093	0.0563441	0.074149	0.041819	0.0196385	0.0296545	0.0270124	0.0460976	0.0855548	0.0326345	0.0102785	0.0329871	0.0436184	0.0711058	0.106396	0.0377418	0.0208388	0.0350895	0.0310834	0.0333912	0.0637808	0.0256782	0.0120279	0.0218366	0.0321215	0.0430343	0.0762311	0.0345397	0.00771265	0.0250821	0.0301821	0.0378774	0.0659262	0.0144631	0.00766187	0.0246037	0.0246589	0.0360605	0.0730347	0.0395734	0.00766149	0.0230634
PE(17:0_18:1)	0.693161	0.673166	0.704037	0.499492	0.692242	0.659682	0.690119	0.753229	0.672454	0.47934	0.605632	0.626319	0.678468	0.689723	0.738186	0.500041	0.658537	0.659561	0.655855	0.671381	0.698426	0.479365	0.618018	0.607813	0.770528	0.767268	0.873532	0.528057	0.761214	0.814467	0.613501	0.773851	0.895124	0.37822	0.732499	0.652071	0.772897	0.747745	0.841738	0.505751	0.832575	0.814184	0.70339	0.765897	0.805336	0.478816	0.734627	0.672578
PE(17:1_18:1)	1.29566	1.47245	1.24502	0.734877	1.25647	1.25133	1.43172	1.6932	1.23527	0.864506	0.963146	1.21307	1.03613	1.28158	1.20067	0.778296	0.98014	1.17563	1.09362	1.17965	1.00499	0.598485	0.917979	1.02044	1.65504	1.75585	1.70705	0.938061	1.3931	1.56336	1.20445	1.56929	1.63109	0.569092	1.2804	1.21063	1.73334	1.67913	1.65833	1.00719	1.53584	1.55777	1.31714	1.5899	1.52791	0.909282	1.30924	1.39741
PE(16:0_19:3)	0.0597978	0.0724701	0.0352956	0.0571891	0.089946	0.0632963	0.0713484	0.0958747	0.0388402	0.0785445	0.0731925	0.0589269	0.0566459	0.08116	0.04215	0.0685945	0.0869218	0.0556867	0.0436489	0.0474317	0.0201933	0.0446629	0.0652279	0.0360626	0.0922085	0.101179	0.0525595	0.111147	0.132875	0.0885032	0.0609002	0.115205	0.0588933	0.0716511	0.15294	0.0632108	0.105704	0.11468	0.0669327	0.10651	0.148505	0.0913059	0.068363	0.100062	0.0625431	0.101994	0.110223	0.0734197
PE(17:1_18:2)	0.0338261	0.0421388	0.0886897	0.0426924	0.0271905	0.0401907	0.0336465	0.0434914	0.0715494	0.035104	0.0241656	0.0280825	0.0258943	0.030316	0.0826201	0.0422259	0.0248745	0.0268589	0.0383426	0.0415273	0.0843911	0.0327536	0.0195806	0.0301427	0.0348547	0.0415871	0.0944415	0.0327785	0.0234283	0.0337414	0.0364476	0.0400306	0.108829	0.0355606	0.033675	0.0265688	0.0360104	0.0401879	0.0826857	0.0359635	0.0316313	0.0338774	0.0313494	0.0333845	0.100124	0.0370048	0.0270473	0.0297166
PE(15:0_20:4)	0.0394325	0.0372286	0.0208991	0.0340815	0.0445078	0.0330854	0.044064	0.0558509	0.020253	0.0437404	0.0415061	0.0375294	0.0321263	0.0446452	0.0226514	0.0451906	0.0453751	0.0393535	0.0334958	0.0278795	0.0124275	0.0248563	0.0390772	0.0229204	0.0475796	0.0615478	0.0302383	0.0514722	0.058708	0.0458918	0.030505	0.0557444	0.0360334	0.0357484	0.0656665	0.0399991	0.0591887	0.0702261	0.0333043	0.0557838	0.0656534	0.0539711	0.0445273	0.0659903	0.028675	0.0518296	0.056718	0.0420769
PE(18:0_18:1)	0.467798	0.419809	0.445446	0.348193	0.367877	0.466383	0.427701	0.418485	0.381108	0.320877	0.340797	0.417932	0.513053	0.448011	0.497541	0.353	0.379464	0.48635	0.603347	0.484586	0.47454	0.411344	0.389313	0.496883	0.399674	0.360264	0.402411	0.3003	0.280254	0.4278	0.395179	0.434768	0.43235	0.263841	0.352124	0.429932	0.379302	0.339888	0.388079	0.24697	0.332961	0.410781	0.40264	0.382049	0.387928	0.253782	0.28556	0.380328
PE(18:1_18:1)	6.0756	4.96409	5.47831	4.04394	4.87661	6.2532	5.87556	5.30424	4.90985	3.9331	3.85404	5.21861	5.97062	4.90898	5.86658	4.25518	4.05106	5.9729	6.44865	4.96439	5.52817	3.8987	4.29189	5.80861	6.15094	4.55995	5.34925	3.921	3.94499	6.40307	5.30522	5.00145	5.6327	3.17422	3.89903	6.06038	6.31629	4.41107	5.08851	3.6337	4.11591	5.98127	5.33354	4.73756	5.18796	3.94587	3.54676	5.38415
PE(17:0_19:3)	0.263231	0.294905	0.184318	0.313219	0.374673	0.228759	0.323164	0.365372	0.233064	0.378248	0.314985	0.272576	0.259503	0.282139	0.242664	0.32802	0.388666	0.259325	0.199137	0.180354	0.148525	0.301347	0.295196	0.182712	0.347694	0.401593	0.268657	0.445115	0.524677	0.383169	0.271203	0.418365	0.259039	0.279802	0.529022	0.27746	0.359015	0.383092	0.273086	0.412352	0.550173	0.352587	0.28038	0.364312	0.263221	0.39222	0.44449	0.314366
PE(18:1_18:2)	0.486572	0.511519	1.08135	0.535216	0.309365	0.423087	0.380973	0.374201	0.888985	0.387407	0.267694	0.341483	0.372441	0.334853	1.02535	0.467075	0.215524	0.370831	0.429084	0.407716	1.24641	0.440781	0.274939	0.489279	0.353769	0.303206	0.829882	0.411646	0.228622	0.333953	0.437077	0.323276	0.984736	0.459451	0.223946	0.372499	0.354103	0.301471	0.812884	0.363455	0.261487	0.331075	0.352665	0.3347	0.939758	0.406308	0.226998	0.282211
PE(16:0_20:4)	4.58373	4.6271	3.38466	4.36447	4.25425	4.80117	4.02286	4.26084	2.80747	3.79019	3.28792	3.48083	4.20009	3.96595	3.54093	4.69617	3.88276	4.12944	4.49647	4.37081	3.73872	4.92779	4.55137	5.36029	4.14109	3.9836	2.57452	3.91614	2.98016	4.49726	3.44679	4.18514	2.78074	4.71391	3.11935	4.0271	4.17174	3.62973	2.78723	3.46949	3.23203	3.86798	4.35059	4.13195	2.94555	4.42843	3.001	3.92214
PE(16:1_20:4)b	0.659082	0.840421	0.320812	0.532954	0.481618	0.649504	0.594964	0.864427	0.27966	0.503013	0.408517	0.52998	0.554312	0.744347	0.318426	0.549763	0.439694	0.587694	0.681489	0.912059	0.314486	0.517171	0.500289	0.664414	0.54241	0.730465	0.258207	0.43637	0.357799	0.549144	0.413601	0.791907	0.265687	0.49861	0.393011	0.570764	0.563405	0.706218	0.231504	0.476746	0.415877	0.534914	0.523278	0.741454	0.282022	0.501793	0.372072	0.519118
PE(16:1_20:5)	0.0193281	0.0300638	0.008426	0.0217153	0.0118154	0.0158976	0.016588	0.0261488	0.00776384	0.0172116	0.00915497	0.0160157	0.0140003	0.0231501	0.0069201	0.0160845	0.00837811	0.0143646	0.0184503	0.0317205	0.00808971	0.0144312	0.00940435	0.0193004	0.0107651	0.0163446	0.00379589	0.00985263	0.00521347	0.00903041	0.00900422	0.0180592	0.00387975	0.0131329	0.00545593	0.00962982	0.0126161	0.0163228	0.00432906	0.0105172	0.00664689	0.00929242	0.0121805	0.0165291	0.0051296	0.010853	0.00536444	0.00945308
PE(18:1_19:1)	0.216802	0.117722	0.24586	0.167951	0.137676	0.162237	0.144563	0.103309	0.278828	0.15003	0.124658	0.199838	0.211002	0.111192	0.286034	0.147367	0.135397	0.204593	0.213976	0.117872	0.260533	0.170808	0.129404	0.0414594	0.166274	0.116842	0.321197	0.15244	0.146468	0.209114	0.152976	0.106856	0.326362	0.108804	0.152778	0.162924	0.15413	0.10078	0.27982	0.135688	0.148597	0.176347	0.1324	0.115736	0.317248	0.134325	0.144297	0.150365
PE(18:0_19:3)	0.545943	0.135925	0.426733	0.650207	0.617817	0.518532	0.623624	0.639009	0.549961	0.662196	0.57938	0.523383	0.614754	0.569958	0.522324	0.680698	0.713314	0.538695	0.407763	0.419916	0.356003	0.625136	0.574613	0.478455	0.686669	0.695901	0.545293	0.810604	0.859054	0.775257	0.540696	0.683658	0.55568	0.514463	0.860719	0.62133	0.669359	0.663594	0.586835	0.680847	0.901347	0.605892	0.542744	0.530716	0.57744	0.599098	0.687311	0.582793
PE(17:0_20:4)	2.04827	2.17872	1.68752	1.85799	2.14295	2.004	2.09033	2.37859	1.72681	1.86567	1.88429	1.83349	1.7125	2.04175	1.92208	2.06028	2.06291	1.9845	2.05679	2.02206	1.74828	1.96362	2.13803	1.96823	2.37489	2.43118	2.07468	2.1088	2.24918	2.29918	1.61274	2.19943	1.80283	1.81209	2.08257	1.85815	2.40143	2.23259	1.98326	2.14255	2.37766	2.19511	2.01812	2.2051	1.89379	2.15498	2.11923	2.13876
PE(17:1_20:4)	0.86378	1.01633	0.53608	0.691369	0.745356	0.737675	0.816118	1.04796	0.623455	0.739914	0.690409	0.71709	0.738456	0.904481	0.623236	0.766051	0.740139	0.737682	0.698101	0.802127	0.547273	0.692569	0.634224	0.702085	0.915943	1.20584	0.712882	0.8332	0.837766	0.983357	0.647164	1.12085	0.665968	0.61879	0.808784	0.719488	0.894112	1.1346	0.656215	0.78562	0.84124	0.877687	0.76035	1.18165	0.723865	0.732951	0.81428	0.840877
PE(18:1_20:1)	0.0708601	0.03533	0.0688613	0.0640021	0.0378353	0.060176	0.0502564	0.0235701	0.0651273	0.0592283	0.0327363	0.0564848	0.0713917	0.0314894	0.0680927	0.070245	0.0235632	0.0657784	0.0858752	0.0412665	0.0863383	0.0795645	0.047769	0.0844863	0.0579582	0.00964732	0.0670836	0.0550414	0.0311105	0.0519104	0.0540796	0.0278676	0.068549	0.0519703	0.0287766	0.0599938	0.0410397	0.023179	0.0544655	0.046211	0.030264	0.0524795	0.0515454	0.0258393	0.0636392	0.0466493	0.0267038	0.0553981
PE(18:0_20:3)	0.519732	0.460555	0.504249	0.548155	0.678668	0.511635	0.604775	0.588177	0.556678	0.660605	0.620586	0.551323	0.557246	0.501484	0.599811	0.60899	0.726732	0.557054	0.451122	0.385313	0.394204	0.463584	0.637341	0.402726	0.623149	0.521668	0.560376	0.660666	0.747556	0.602847	0.530612	0.625331	0.715782	0.525234	0.833861	0.601802	0.621651	0.499514	0.530027	0.671739	0.790802	0.599562	0.492337	0.449832	0.528541	0.670516	0.612198	0.518917
PE(18:0_20:4)	3.64475	3.40909	3.10978	3.43851	2.95145	3.64777	3.53162	3.45421	2.84691	3.20022	2.7818	3.03952	3.66944	3.48194	3.57745	3.63744	3.06381	3.9684	4.62824	3.94179	3.64309	3.95405	3.60454	4.15501	3.24862	2.83011	2.55609	2.90899	2.22758	3.31784	2.86406	3.19998	2.72792	3.39528	2.31853	3.49217	3.3186	2.73641	2.33431	2.77725	2.4777	2.98191	3.09553	2.76008	2.62127	3.24898	2.1466	3.00322
PE(18:1_20:3)	0.617202	0.568762	0.524051	0.706137	0.759172	0.515813	0.703717	0.620926	0.615441	0.807225	0.672073	0.62325	0.622214	0.584092	0.582426	0.738349	0.785854	0.597455	0.421109	0.385073	0.407437	0.572143	0.598559	0.462339	0.727241	0.612733	0.616531	0.85271	0.89895	0.831663	0.682268	0.636019	0.784452	0.565845	1.17948	0.672789	0.743995	0.552256	0.70413	0.848876	1.0004	0.708753	0.636528	0.195689	0.640008	0.768347	0.853132	0.632276
PE(18:1_20:4)	13.6021	11.6475	10.3208	13.0717	10.4894	14.25	12.3586	11.0512	8.77334	11.2495	8.66268	10.7511	12.4541	10.0451	10.7492	13.1268	9.30705	12.7217	14.9911	12.2958	11.9097	14.6035	11.4055	16.5519	12.3771	9.48692	8.09967	11.2201	7.2095	12.8868	10.2924	9.82707	7.95274	12.2168	7.29358	11.7021	11.4525	8.51867	7.76222	9.3727	7.7623	11.048	12.2802	9.71001	8.43124	11.7853	7.15144	11.0931
PE(16:0_22:6)	0.217131	0.214541	0.132607	0.176973	0.238182	0.2443	0.266127	0.285932	0.110717	0.204386	0.199697	0.214735	0.238943	0.257822	0.151509	0.242233	0.236804	0.264801	0.192592	0.170378	0.0950229	0.114995	0.196547	0.172736	0.324954	0.322259	0.160045	0.255718	0.237659	0.319467	0.285069	0.369256	0.179598	0.265771	0.32323	0.355413	0.381088	0.340473	0.158166	0.311553	0.304877	0.331141	0.298276	0.321043	0.15515	0.281912	0.250918	0.305676
PE(18:1_20:5)	0.265134	0.233501	0.0933149	0.273496	0.184227	0.242021	0.222712	0.247704	0.105966	0.246682	0.164003	0.213476	0.222803	0.218973	0.1124	0.248147	0.161111	0.204829	0.246056	0.249385	0.0949978	0.278798	0.180807	0.245901	0.197536	0.190638	0.0845638	0.206294	0.139614	0.182409	0.163543	0.211991	0.0819592	0.216727	0.100439	0.184913	0.205918	0.193292	0.0645608	0.187862	0.151789	0.17462	0.195157	0.181022	0.0726517	0.207681	0.0826584	0.18957
PE(16:1_22:6)	0.774675	1.05996	0.468687	0.531223	0.86476	0.786475	1.21559	1.52849	0.543335	0.805669	0.82811	0.957562	0.913556	1.32127	0.636394	0.78424	0.996462	0.946379	0.483027	0.650992	0.289605	0.33105	0.608694	0.484963	1.11157	1.60986	0.65796	0.81379	1.04165	1.17515	1.05975	1.74073	0.87774	0.746362	1.23191	1.11608	1.47045	1.80642	0.699785	1.08019	1.37892	1.40703	1.10935	1.73458	0.721344	1.02287	1.06626	1.12886
PE(17:1_22:6)	0.128237	0.171823	0.0852955	0.103955	0.118038	0.145052	0.155364	0.202857	0.0795041	0.129275	0.107326	0.123897	0.123862	0.160951	0.0892041	0.122235	0.109365	0.140713	0.10998	0.130104	0.0644865	0.0901677	0.0919272	0.102883	0.189777	0.251484	0.119114	0.159749	0.144688	0.194057	0.130773	0.239541	0.105934	0.115573	0.136864	0.164444	0.197345	0.240332	0.112985	0.161356	0.158728	0.191418	0.159	0.22761	0.107687	0.161163	0.137178	0.170415
PE(18:0_22:6)	0.0983308	0.0957494	0.0562788	0.105689	0.0721871	0.0949551	0.0955498	0.10786	0.0491909	0.114013	0.0714977	0.101078	0.122296	0.123481	0.0782107	0.131735	0.0893212	0.112167	0.122075	0.101053	0.0745807	0.120831	0.0803512	0.118557	0.0999606	0.103513	0.0555895	0.122714	0.0706726	0.119878	0.0973961	0.130683	0.0542819	0.125028	0.083158	0.122433	0.100301	0.10018	0.0578257	0.112251	0.0723048	0.117399	0.118721	0.114985	0.0555485	0.111742	0.0743323	0.099942
PE(18:1_22:6)	1.21762	1.02189	0.822377	1.23373	0.956489	1.28646	1.26708	1.15695	0.760909	1.28415	0.836699	1.19503	1.3329	1.15681	0.982946	1.47949	0.975662	1.39282	1.21186	0.971257	0.80104	1.17134	0.937338	1.20002	1.41107	1.22222	0.819591	1.40648	0.90154	1.54936	1.17691	1.33033	0.858329	1.32538	0.976675	1.53406	1.47179	1.17314	0.79972	1.46166	0.984397	1.42749	1.26097	1.15701	0.833239	1.46049	0.861263	1.39806
PE(18:2_22:6)	0.0366434	0.040687	0.0278982	0.0285469	0.033756	0.0388804	0.0405402	0.0399576	0.0265258	0.0306841	0.0240839	0.0341188	0.0336907	0.0397282	0.0330735	0.0356729	0.0286233	0.0397104	0.034786	0.0247742	0.0402557	0.0219131	0.0283488	0.0311408	0.0435961	0.04696	0.0299653	0.0302892	0.0319846	0.0438768	0.0330333	0.0285023	0.0314987	0.035235	0.0312089	0.0414869	0.0479866	0.0469894	0.0298038	0.0404851	0.0362198	0.0417238	0.0380616	0.0277588	0.0277987	0.0376004	0.0262328	0.0419415
PE(O-16:0_18:1)	0.0794174	0.0714941	0.0594697	0.080263	0.0351766	0.0861468	0.0860718	0.0644509	0.0845182	0.0727759	0.0261202	0.0732686	0.0808026	0.0601101	0.0449884	0.0774246	0.079388	0.0681294	0.103786	0.0785194	0.04796	0.0709176	0.0397543	0.0962452	0.0848637	0.0532037	0.0997943	0.0670919	0.0289548	0.0863668	0.0728952	0.0575881	0.133236	0.0769524	0.0296731	0.0789852	0.0826012	0.0459924	0.0437902	0.0638742	0.0724691	0.0710978	0.073941	0.0573071	0.0676737	0.0745592	0.0465131	0.0647494
PE(O-18:2_19:1)	0.159801	0.156296	0.0846123	0.209431	0.0710394	0.114534	0.104312	0.0989801	0.106924	0.147355	0.0728917	0.113593	0.171855	0.111973	0.100174	0.173167	0.111042	0.117943	0.136556	0.116563	0.117981	0.286916	0.0810112	0.188855	0.103903	0.101608	0.0880228	0.148272	0.0777313	0.15594	0.130441	0.138284	0.101563	0.127019	0.112709	0.132846	0.097223	0.0997945	0.0877459	0.104641	0.0853889	0.118502	0.119097	0.138501	0.117637	0.120299	0.0802123	0.125081
PE(O-18:0_22:6)	0.0792904	0.0558967	0.0794257	0.0963964	0.0515415	0.102811	0.101265	0.0578437	0.0833135	0.0947311	0.0509815	0.0824475	0.0602476	0.0471277	0.0805915	0.0841577	0.0290362	0.0768254	0.110023	0.0739161	0.096229	0.1194	0.0524144	0.101897	0.0543562	0.0320026	0.0671451	0.0518051	0.0256437	0.0521985	0.0429801	0.0230354	0.063839	0.0588301	0.0185212	0.0508032	0.0439196	0.0230299	0.0498175	0.0532742	0.0252523	0.0426811	0.040233	0.0174841	0.0495652	0.0697958	0.0175972	0.0495718
PE(O-18:1_22:5)	0.0417428	0.0260214	0.0873775	0.0425159	0.0549326	0.0416621	0.0426818	0.0311495	0.0833147	0.0298828	0.0599293	0.0379494	0.0343663	0.0256477	0.0787946	0.0338919	0.0467863	0.0377254	0.0428962	0.0429206	0.0858496	0.0376988	0.0500926	0.0516395	0.0243199	0.0259925	0.075048	0.0223379	0.0344008	0.0262096	0.0257955	0.0206913	0.0730861	0.0376362	0.035845	0.032224	0.0243523	0.0211606	0.0685732	0.0233594	0.0387126	0.0289168	0.0243115	0.0204483	0.0578797	0.028079	0.0374117	0.0286636
PE(O-18:1_22:6)	0.292418	0.179128	0.138931	0.225777	0.139838	0.271708	0.248044	0.169586	0.117615	0.220653	0.12819	0.22377	0.276308	0.158926	0.141609	0.270804	0.158481	0.296398	0.293023	0.154564	0.161296	0.283948	0.154786	0.304246	0.295474	0.156335	0.118122	0.256925	0.111378	0.306885	0.289668	0.207925	0.151433	0.245247	0.142133	0.333557	0.24744	0.16329	0.109844	0.22244	0.119739	0.259465	0.283452	0.147715	0.128638	0.239342	0.119164	0.264841
PE(P-16:0_17:1)	0.0819907	0.107784	0.24231	0.054557	0.251699	0.0685034	0.10838	0.116031	0.251355	0.0738139	0.234899	0.0811989	0.0881706	0.106029	0.293795	0.0512009	0.241288	0.085139	0.0871739	0.0968065	0.213369	0.060055	0.228639	0.0693514	0.10086	0.105926	0.325206	0.0634935	0.273614	0.0937709	0.08643	0.125641	0.318227	0.0695128	0.264152	0.080614	0.124481	0.1138	0.339796	0.0681409	0.331448	0.0959611	0.0963016	0.109162	0.34012	0.0747557	0.285517	0.0930615
PE(P-16:0_18:1)	0.590015	0.463067	2.10027	0.426489	1.97979	0.543188	0.604008	0.566705	2.02218	0.419522	1.78005	0.534594	0.624292	0.534743	2.25028	0.411559	1.92741	0.585838	0.680431	0.644979	2.03066	0.421268	1.80874	0.613961	0.508632	0.457476	2.14421	0.331091	1.67574	0.532032	0.613106	0.56042	2.27985	0.442867	1.82266	0.579725	0.551839	0.486631	2.12706	0.354665	2.0517	0.537639	0.564441	0.498466	2.16835	0.366841	1.79092	0.507626
PE(P-18:1_16:1)	0.333606	0.346751	0.476384	0.247687	0.451904	0.300108	0.353127	0.387063	0.505806	0.27595	0.416124	0.304621	0.302407	0.330587	0.514216	0.274663	0.450006	0.311445	0.314449	0.359463	0.434761	0.23499	0.435057	0.306059	0.324231	0.339822	0.44732	0.258029	0.389622	0.331813	0.277757	0.342603	0.43119	0.216485	0.346911	0.285987	0.331106	0.326841	0.448928	0.235041	0.433388	0.288564	0.292269	0.331113	0.4614	0.275153	0.343269	0.294455
PE(P-17:0_18:1)a	0.348833	0.315605	0.564141	0.209603	0.482942	0.335039	0.375587	0.374603	0.557812	0.236051	0.46215	0.338167	0.351446	0.334212	0.600447	0.223907	0.437262	0.337026	0.414132	0.343748	0.564919	0.22532	0.473438	0.332178	0.410411	0.392695	0.734981	0.236726	0.503128	0.438031	0.358933	0.400968	0.673789	0.184023	0.48914	0.367787	0.417712	0.376416	0.681902	0.222516	0.57552	0.404554	0.374927	0.380301	0.679576	0.223569	0.489113	0.362108
PE(P-17:0_18:1)b	0.348833	0.313718	0.564141	0.209603	0.482942	0.335039	0.373044	0.374603	0.544336	0.236051	0.470342	0.346228	0.365073	0.334212	0.600447	0.222638	0.449663	0.344297	0.414132	0.353113	0.564919	0.222058	0.467418	0.328069	0.399793	0.385819	0.747689	0.23279	0.493125	0.438031	0.358933	0.400968	0.687595	0.177657	0.48914	0.375188	0.41676	0.381571	0.678672	0.222516	0.590918	0.404554	0.368534	0.380301	0.694924	0.220002	0.504234	0.372042
PE(P-17:1_18:1)	0.476645	0.490798	0.846925	0.312913	0.77722	0.482569	0.559388	0.604856	0.872321	0.366234	0.741624	0.507511	0.454992	0.441309	0.89597	0.371359	0.693677	0.480596	0.48567	0.452459	0.766079	0.287731	0.635263	0.449487	0.60513	0.575432	1.06849	0.406326	0.833603	0.635368	0.450212	0.513155	0.937303	0.232181	0.624109	0.484576	0.596387	0.499295	0.95326	0.343726	0.804919	0.584973	0.466462	0.57935	0.998369	0.370044	0.673556	0.511285
PE(P-18:0_18:1)	0.264586	0.203391	0.51584	0.197627	0.431259	0.226364	0.217454	0.187869	0.425234	0.158857	0.377495	0.206083	0.242752	0.203619	0.479441	0.17255	0.418449	0.23456	0.286797	0.241904	0.515197	0.179431	0.425821	0.255522	0.204859	0.174408	0.460043	0.144715	0.288324	0.220783	0.2209	0.210404	0.439081	0.166767	0.294935	0.244841	0.218163	0.175332	0.414492	0.140761	0.341671	0.217368	0.227028	0.200368	0.485369	0.1638	0.341416	0.220973
PE(P-18:1_18:1)	2.99826	2.02959	5.06439	1.88667	4.37546	2.73787	2.97805	2.3441	4.87623	2.00085	3.71363	2.67208	2.78216	2.19213	5.06104	1.93152	3.86799	2.86039	2.83086	2.24557	4.47138	1.72962	3.76156	2.62734	2.81162	2.12295	5.22151	1.73629	3.38219	2.89806	2.47109	1.97957	5.15294	1.41554	3.53618	2.86657	2.77876	1.95651	4.58592	1.70872	3.78902	2.72211	2.37457	1.90314	4.78789	1.72081	3.13562	2.48318
PE(P-18:1_18:2)	0.205874	0.134392	0.254786	0.158469	0.230047	0.171781	0.170419	0.145477	0.217041	0.157067	0.210858	0.180856	0.179411	0.139537	0.239167	0.167094	0.215588	0.175681	0.186746	0.160553	0.06631	0.152807	0.214582	0.185111	0.171962	0.125929	0.209985	0.151202	0.184656	0.155134	0.150099	0.122812	0.223421	0.139774	0.206303	0.171614	0.16972	0.11869	0.201891	0.149919	0.210913	0.160383	0.159299	0.124212	0.216812	0.142324	0.194396	0.160117
PE(P-18:1_18:2)a	0.0190142	0.0114393	0.00925664	0.0164521	0.0270517	0.0168643	0.0165351	0.0141965	0.0152495	0.016933	0.00949337	0.0164033	0.020744	0.0121249	0.00990271	0.0156321	0.0113093	0.0196286	0.0247599	0.0173962	0.0127295	0.0130537	0.00647603	0.0165005	0.0182645	0.0112414	0.0227292	0.0113138	0.00296853	0.0138046	0.0167735	0.0147737	0.0385277	0.0160555	0.0082942	0.0181175	0.0145365	0.00936909	0.00480227	0.0163392	0.00745485	0.0173625	0.0163295	0.00903427	0.00988035	0.013761	0.00670727	0.0157732
PE(P-18:3_18:1)	0.114317	0.0824931	0.427002	0.0835645	0.334868	0.100983	0.111365	0.103232	0.343288	0.0858056	0.364796	0.11041	0.133192	0.113065	0.383112	0.0738063	0.40641	0.121855	0.141915	0.127918	0.38167	0.0770108	0.321791	0.113427	0.0916213	0.0855077	0.400007	0.0632029	0.270645	0.0966512	0.110196	0.118877	0.414771	0.0797296	0.372348	0.120946	0.0963031	0.103242	0.363745	0.0738282	0.375034	0.120859	0.104405	0.0973725	0.437577	0.0652501	0.368498	0.098387
PE(P-17:1_20:4)	0.194887	0.237479	0.266778	0.167056	0.255247	0.173983	0.191977	0.192888	0.265338	0.192524	0.250425	0.14789	0.128987	0.1872	0.271024	0.126854	0.224979	0.148855	0.202625	0.236329	0.296059	0.152241	0.301099	0.202633	0.227221	0.195463	0.334809	0.239177	0.288921	0.250231	0.218512	0.246098	0.265139	0.190039	0.264197	0.197453	0.222642	0.195271	0.274745	0.187848	0.297844	0.185378	0.206288	0.210688	0.287261	0.216984	0.23644	0.164789
PE(P-18:0_20:4)	0.564697	0.382171	0.737193	0.574013	0.686696	0.449859	0.409918	0.323481	0.624407	0.41058	0.621093	0.391258	0.518462	0.442821	0.685277	0.37212	0.703768	0.477626	0.60107	0.564828	0.750152	0.566379	0.80041	0.526747	0.396638	0.351051	0.676661	0.366877	0.550652	0.478163	0.435454	0.509059	0.652168	0.500712	0.627842	0.547193	0.403075	0.379809	0.644766	0.359323	0.653399	0.451603	0.474123	0.478028	0.680692	0.378241	0.605239	0.47093
PE(P-18:1_20:3)	0.38682	0.329432	0.372169	0.417655	0.370177	0.2428	0.249119	0.220496	0.393868	0.342146	0.393275	0.261255	0.350814	0.267526	0.406928	0.304622	0.432984	0.242765	0.312476	0.256021	0.388188	0.466297	0.331524	0.334653	0.245156	0.205933	0.385868	0.327173	0.419473	0.302197	0.288206	0.307286	0.469871	0.300527	0.478911	0.288479	0.252097	0.240669	0.395078	0.262869	0.467544	0.28188	0.287361	0.239711	0.409146	0.270498	0.378157	0.295662
PE(P-18:1_20:4)	2.16525	1.49201	3.19589	1.75332	3.35471	2.22333	2.29387	2.10543	2.96733	2.09952	2.93036	2.01175	1.9359	1.897	3.30757	2.28643	3.23124	2.34369	2.69395	2.02377	2.8965	1.52176	3.88018	1.85943	2.49456	1.92987	3.08802	2.29093	2.55405	2.37591	2.30513	1.79644	3.08641	2.30274	2.76861	2.27567	2.37837	1.59285	2.76502	2.2955	2.90493	2.19349	1.97095	1.67104	2.8063	2.56284	2.31378	2.05859
PE(P-16:0_22:6)	0.168933	0.171282	0.444757	0.162418	0.636626	0.192936	0.227566	0.222722	0.46548	0.153421	0.577824	0.160751	0.177895	0.221315	0.62832	0.249952	0.679932	0.205453	0.235062	0.230228	0.526417	0.0924834	0.591154	0.197161	0.242937	0.268023	0.536311	0.173306	0.643979	0.227251	0.244698	0.297164	0.564636	0.28287	0.727308	0.271214	0.253644	0.225661	0.635436	0.203669	0.738963	0.221894	0.280294	0.224101	0.60115	0.222049	0.708101	0.206644
PE(P-19:1_20:4)	0.0234217	0.0252383	0.0859818	0.0205582	0.095284	0.0531282	0.0649218	0.0501697	0.0776401	0.0782214	0.111006	0.0488438	0.044556	0.0251333	0.0853398	0.0248702	0.0629408	0.0720854	0.0577171	0.0695771	0.058969	0.0607707	0.0753916	0.057037	0.116831	0.0452819	0.103748	0.0743329	0.126421	0.0714889	0.100988	0.0452973	0.070962	0.0496514	0.0655429	0.0891749	0.131377	0.0507707	0.0878205	0.110507	0.074459	0.0654781	0.0658644	0.0500677	0.0892815	0.102885	0.0722523	0.0691291
PE(P-18:1_22:6)	2.52431	1.89896	2.58449	2.11735	2.94304	2.44258	2.38296	2.06602	2.57246	2.15543	2.45438	2.21262	2.49421	2.09078	3.05784	2.64564	2.88041	2.41537	2.02229	1.66493	2.75694	2.01044	2.68059	2.30317	2.76484	2.45318	2.78735	2.60641	2.61958	3.34181	2.61479	2.39314	2.61222	2.33785	2.63757	2.94597	2.96554	2.02229	2.97119	2.34586	2.76199	2.85897	2.94501	2.21932	2.91028	2.43655	2.48683	2.66895
PG(16:0_18:1)	0.175171	0.15143	0.178106	0.165458	0.163692	0.154564	0.158066	0.147441	0.159534	0.123254	0.130906	0.168418	0.185128	0.121409	0.186216	0.181466	0.138682	0.150023	0.166568	0.113461	0.182996	0.141283	0.109647	0.147994	0.18618	0.200286	0.17557	0.173778	0.143759	0.207804	0.15677	0.144303	0.189214	0.121898	0.355341	0.249721	0.211873	0.132324	0.170632	0.159805	0.126966	0.261791	0.220318	0.132855	0.158691	0.156813	0.146309	0.162504
PG(16:1_18:1)	0.018371	0.0327778	0.0714412	0.0204828	0.0380653	0.0334821	0.0322581	0.0523849	0.0705473	0.0298575	0.026652	0.0271863	0.0204569	0.0450256	0.067286	0.0340557	0.0248117	0.0341887	0.0312277	0.061934	0.090981	0.0332882	0.0395824	0.0338682	0.0288461	0.0534239	0.0819749	0.0290512	0.0379437	0.0242557	0.0174006	0.0393907	0.0865072	0.0102994	0.0320992	0.0272457	0.0262983	0.0417422	0.0694875	0.033874	0.050224	0.029687	0.0182218	0.0329418	0.0651704	0.0316409	0.0307596	0.0218081
PG(17:1_18:1)	0.00294574	0.00453886	0.0384335	0.000836801	0.0122954	0.00605194	0.00599523	0.0190272	0.0385704	0.0124279	0.00997214	0.00583348	0.00256077	0.0134636	0.0425812	0.00869537	0.0111129	0.00715326	0.0058508	0.0126877	0.0420835	0.00209629	0.0137609	0.00728941	0.0106218	0.0142543	0.0603369	0.0112424	0.0204706	0.00974642	0.00450365	0.0141088	0.0603964	0.00256853	0.00921589	0.00766311	0.0130881	0.0114665	0.0437107	0.0167682	0.0263721	0.0128288	0.0010166	0.00852507	0.0456784	0.0124167	0.0131954	0.00488903
PG(16:1_22:6)	0.0179427	0.0211266	0.012064	0.0132775	0.0242796	0.0136585	0.0151097	0.0243542	0.0157738	0.0135307	0.0164715	0.013561	0.0203257	0.0274128	0.0225219	0.0190403	0.0250565	0.0182469	0.023394	0.0321925	0.0223803	0.0121003	0.0402204	0.0200918	0.0218399	0.0246695	0.0133436	0.013789	0.0167912	0.0155441	0.0153861	0.0248359	0.0124572	0.0105403	0.0146778	0.0204853	0.0215202	0.0225243	0.0133229	0.0146571	0.0214051	0.0186244	0.0188015	0.0206145	0.0158034	0.0161943	0.0176004	0.0156931
PI(16:0_19:3)	0.0278922	0.0438877	0.00574765	0.0112697	0.0757127	0.013475	0.0495888	0.0988348	0.0464468	0.0541819	0.0808639	0.0433151	0.0507352	0.0456585	0.0198272	0.0168081	0.0805835	0.00717571	0.0159519	0.0057527	0.000403344	0.0165488	0.0492216	0.00617311	0.0353559	0.107359	0.0407798	0.0530163	0.133417	0.0936307	0.0568731	0.0999299	0.0398039	0.0278047	0.158113	0.0330429	0.0721279	0.108092	0.0612523	0.0505905	0.163456	0.0637457	0.0566144	0.0966606	0.0521967	0.0327631	0.135696	0.068381
PI(17:0_19:3)	0.121444	0.172244	0.00808582	0.0913014	0.254823	0.0788175	0.199147	0.247762	0.111577	0.160048	0.258395	0.157798	0.156368	0.195159	0.113891	0.145142	0.20056	0.158533	0.0110002	0.0189186	0.0445265	0.0955458	0.160146	0.0709108	0.185575	0.244314	0.156254	0.166857	0.316117	0.208014	0.195861	0.258361	0.160416	0.171012	0.342089	0.134661	0.24264	0.267508	0.168352	0.192506	0.349952	0.215602	0.187135	0.231404	0.139748	0.187812	0.30487	0.186784
PI(16:0_20:4)	0.69057	0.607386	0.792371	0.495093	0.681728	0.52538	0.558856	0.604473	0.637801	0.433956	0.665687	0.622157	0.652232	0.597586	0.634224	0.470066	0.55726	0.571301	0.617887	0.465616	0.630562	0.445036	0.69885	0.713325	0.634898	0.609821	0.657987	0.423852	0.502189	0.742426	0.692885	0.601189	0.711527	0.530763	0.559795	0.711902	0.715572	0.570697	0.782005	0.417986	0.581119	0.705035	0.76401	0.639384	0.741933	0.468698	0.623037	0.679936
PI(17:1_19:3)	0.0157078	0.0202026	0.00762856	0.00720895	0.0299788	0.00469452	0.00220416	0.0444063	0.00223047	0.0230452	0.0286293	0.027101	0.017925	0.0291994	0.000328573	0.0140014	0.026458	0.0142584	0.00648413	0.00217456	0.000741081	0.00340902	0.00987608	0.00289043	0.0262795	0.0460766	0.0138944	0.0264078	0.0419668	0.0354111	0.0276375	0.0406402	0.0240932	0.00757791	0.0314123	0.0183056	0.0306951	0.0454599	0.0226875	0.0315237	0.0528924	0.0395922	0.0159826	0.0386813	0.0236167	0.0765851	0.0345241	0.0254026
PI(16:1_20:4)a	0.0327533	0.0441731	0.0309568	0.0200124	0.0382736	0.0130126	0.00542465	0.0427193	0.0287074	0.0230864	0.0284404	0.0369816	0.0244616	0.0453524	0.0332136	0.0149689	0.0321832	0.0289846	0.0204896	0.0112208	0.0313798	0.0101764	0.0187703	0.0485385	0.0267281	0.0557874	0.0372741	0.0249638	0.0215285	0.0395224	0.0390196	0.0584475	0.0307267	0.0187864	0.0328943	0.035453	0.0470757	0.0438916	0.0424136	0.0286789	0.029318	0.0561178	0.040754	0.0507385	0.0324763	0.0173062	0.0437648	0.038712
PI(16:1_20:4)b	0.0127435	0.0137157	0.0151815	0.0104473	0.0154379	0.00962176	0.0115513	0.0124989	0.0214685	0.0183761	0.0186182	0.0228469	0.0194717	0.0154501	0.0168187	0.0170753	0.0125616	0.00566899	0.0120836	0.00659616	0.0207312	0.00641562	0.0122189	0.0105852	0.0121399	0.0112647	0.00982851	0.008132	0.00546789	0.017267	0.0220216	0.0110336	0.0156114	0.0078228	0.00530896	0.00602858	0.015573	0.0127119	0.0219089	0.0055268	0.0109811	0.00703326	0.0188822	0.00806889	0.0158588	0.0076037	0.0047556	0.00704423
PI(17:0_20:3)	0.207874	0.368962	0.196133	0.275646	0.491447	0.200509	0.327244	0.465078	0.241391	0.372197	0.430703	0.310199	0.292899	0.374194	0.213447	0.309639	0.439513	0.247659	0.197311	0.211965	0.101995	0.201123	0.417441	0.217682	0.434474	0.534243	0.31444	0.421068	0.643778	0.506292	0.391081	0.537184	0.286485	0.292122	0.652317	0.381528	0.456158	0.477749	0.326391	0.382993	0.678001	0.475052	0.416394	0.491499	0.299891	0.387378	0.641816	0.514994
PI(17:0_20:4)	0.841755	0.84916	0.909534	0.629033	0.911371	0.615598	0.818932	0.937633	0.795601	0.657627	0.946806	0.787556	0.753014	0.823083	0.7122	0.598024	0.834108	0.687592	0.7713	0.613411	0.70467	0.561845	0.81889	0.73781	0.967938	0.955244	0.871599	0.614342	0.797575	0.941081	0.814259	0.884026	0.854203	0.62006	0.795246	0.816448	1.08726	0.940169	1.04264	0.672456	0.941507	1.05895	1.05256	0.977456	0.952679	0.616805	0.999586	0.922767
PI(18:1_19:3)	0.0956713	0.128312	0.044163	0.0775429	0.15771	0.0672321	0.143666	0.160037	0.0834736	0.110838	0.143585	0.121138	0.0749345	0.124806	0.068839	0.0833462	0.121481	0.0951164	0.052325	0.0416526	0.0180807	0.0373199	0.114426	0.0320138	0.157103	0.171864	0.119459	0.147169	0.222518	0.165679	0.128629	0.162733	0.12838	0.060794	0.214654	0.132508	0.156714	0.158598	0.119372	0.157857	0.244095	0.179832	0.12686	0.135383	0.113448	0.116722	0.18457	0.122023
PI(17:1_20:4)a	0.0496225	0.0340078	0.01391	0.0288493	0.0390502	0.00684421	0.00848929	0.0477727	0.0440148	0.0229704	0.0431428	0.0310608	0.0333634	0.0262465	0.024357	0.0242672	0.0228064	0.0133122	0.0100227	0.0138603	0.0298937	0.0214955	0.0237648	0.0291869	0.00585051	0.0242512	0.0266571	0.0100924	0.025051	0.0276019	0.026292	0.0163797	0.0253843	0.0146759	0.0223889	0.0178073	0.0302706	0.0191121	0.0429327	0.00713852	0.00974562	0.0263288	0.0296768	0.0240625	0.0368962	0.00953324	0.020213	0.013649
PI(17:1_20:4)b	0.0896723	0.122988	0.0973689	0.0645438	0.0951635	0.0581967	0.0745078	0.123557	0.112459	0.0576353	0.0893558	0.10371	0.0864479	0.0885045	0.0949347	0.0689799	0.0751575	0.0660559	0.0703699	0.0648622	0.0753355	0.0552113	0.0781567	0.0449448	0.104361	0.152968	0.133568	0.0660252	0.101544	0.108642	0.0903046	0.12059	0.114411	0.070392	0.083871	0.101115	0.114498	0.143816	0.146505	0.0622961	0.0974859	0.14535	0.0951677	0.155963	0.147963	0.0724087	0.107048	0.107324
PI(18:0_20:3)	0.110916	0.0504514	0.12071	0.114875	0.0658262	0.0553969	0.0685398	0.0464907	0.142133	0.0910495	0.0598608	0.0988963	0.117162	0.0707323	0.127811	0.0869877	0.0830099	0.054636	0.11175	0.0931927	0.217721	0.109322	0.11051	0.144373	0.0498108	0.0430382	0.141266	0.0809912	0.0872165	0.0991775	0.104111	0.0493676	0.149396	0.107506	0.0807728	0.105321	0.0646113	0.0352477	0.139878	0.055683	0.0915642	0.0817904	0.0953218	0.0503814	0.169859	0.0616747	0.085885	0.0848706
PI(18:0_20:3)a	0.36869	0.325998	0.288123	0.474013	0.535461	0.301757	0.415335	0.416003	0.259361	0.466466	0.533778	0.397441	0.431021	0.371004	0.337745	0.419413	0.457908	0.35007	0.31327	0.208389	0.227952	0.432604	0.506862	0.399478	0.430477	0.373405	0.323403	0.484126	0.506641	0.478954	0.43728	0.389496	0.365758	0.619435	0.525527	0.42105	0.341636	0.311473	0.352839	0.3963	0.523626	0.421517	0.519676	0.368402	0.344791	0.475126	0.526138	0.446995
PI(18:0_20:4)	3.8362	3.38492	3.98562	2.97076	3.30606	3.27329	3.26204	3.23037	3.32043	2.6355	3.34114	3.37316	3.85242	3.19569	3.63374	3.17009	3.29181	3.44626	4.38013	3.49049	4.4123	3.71198	3.96231	4.69723	3.84055	3.10981	3.47554	2.73563	2.3186	4.0738	3.83248	3.37778	3.41599	3.31511	2.46113	4.06863	3.50997	2.63689	3.38548	2.3355	2.51635	3.60149	4.10425	3.3489	3.59668	2.76779	2.97498	3.58103
PI(18:1_20:3)	0.184848	0.117938	0.160632	0.190781	0.258698	0.151124	0.219764	0.153821	0.2082	0.229843	0.213012	0.206242	0.19965	0.134402	0.181732	0.227669	0.19587	0.184367	0.134729	0.059583	0.122669	0.145223	0.186064	0.11309	0.246955	0.150319	0.215584	0.257181	0.297118	0.230313	0.229992	0.135163	0.244875	0.200786	0.268438	0.224941	0.243771	0.133212	0.227641	0.222436	0.263794	0.257743	0.203794	0.139498	0.189567	0.218238	0.206604	0.211209
PI(18:0_20:5)	0.0504389	0.0706066	0.0903346	0.0377083	0.0495797	0.0995971	0.0951917	0.0776471	0.049981	0.0331552	0.036852	0.0401841	0.0309932	0.050675	0.0527425	0.0141186	0.0310592	0.0739577	0.0827641	0.0611587	0.0595077	0.0310695	0.0749264	0.0698958	0.0746952	0.0372216	0.0715055	0.00731895	0.0371716	0.0375079	0.0445582	0.0322924	0.0695734	0.0497838	0.0178186	0.0422922	0.072677	0.0356332	0.0193855	0.0293306	0.0589237	0.0263767	0.0655151	0.0297245	0.0440441	0.0343016	0.0401026	0.0464158
PI(18:1_20:4)a	2.31903	1.79668	2.63117	1.76361	1.91304	1.79295	1.80006	1.6415	2.2658	1.60797	1.70843	2.07469	2.08257	1.68565	2.5445	1.87308	1.65144	2.02198	2.04192	1.41806	2.53055	1.76949	2.00245	2.47298	2.21429	1.63886	2.26367	1.54375	1.43675	2.38648	2.09382	1.48632	2.1671	1.61274	1.30751	2.23822	2.04377	1.35262	2.28761	1.49413	1.41057	2.0445	2.17335	1.52427	2.36301	1.64328	1.52126	2.11031
PI(18:1_20:4)b	0.179267	0.171513	0.178055	0.173871	0.158984	0.157722	0.15606	0.158045	0.172556	0.130331	0.150418	0.178358	0.211528	0.150392	0.179194	0.145731	0.13195	0.12408	0.197874	0.175413	0.272348	0.201824	0.190285	0.234611	0.154676	0.112643	0.152561	0.103823	0.0613129	0.122658	0.178686	0.101329	0.153519	0.173299	0.0757485	0.146012	0.0979431	0.0811163	0.155199	0.0709575	0.0717151	0.102489	0.142017	0.118341	0.150494	0.104756	0.0691448	0.123101
PI(18:1_20:5)a	0.0175434	0.0390684	0.0371407	0.0228222	0.0309324	0.0233635	0.0145338	0.0313223	0.00882193	0.0165937	0.0262895	0.0454187	0.0424243	0.020552	0.0243932	0.0237521	0.0402352	0.0210806	0.015704	0.0229046	0.0385193	0.0223612	0.0408155	0.0327177	0.037671	0.0492121	0.0122247	0.0281227	0.0297834	0.0426961	0.0423059	0.0452165	0.0232078	0.0214409	0.0346109	0.0467258	0.0313741	0.0382187	0.0181639	0.0143677	0.0210308	0.0354492	0.0372428	0.0238832	0.0223064	0.00435939	0.034382	0.0487731
PI(18:1_20:5)b	0.104616	0.0823631	0.10782	0.0893845	0.0862894	0.0518209	0.0777773	0.0672022	0.103975	0.0943446	0.0796723	0.102076	0.0977822	0.070642	0.109957	0.101636	0.0706494	0.0561538	0.0638114	0.0480407	0.102176	0.0806933	0.0982467	0.0912433	0.0668894	0.0664674	0.100899	0.0591458	0.0537539	0.0827892	0.098547	0.0465381	0.088433	0.0583002	0.0392236	0.0714902	0.0590861	0.0432465	0.090774	0.0487986	0.0508238	0.0747763	0.0969111	0.0543851	0.0872838	0.0477417	0.0432249	0.0685988
PI(19:0_20:4)	0.0639554	0.0728448	0.082938	0.0537744	0.0674754	0.0502117	0.057638	0.0853974	0.072367	0.0635795	0.0795476	0.0888453	0.0782292	0.0665812	0.0654213	0.0523902	0.0693798	0.0511813	0.0518352	0.0557202	0.0885166	0.0639732	0.0628639	0.0871971	0.07361	0.0894177	0.0745408	0.0594503	0.0558718	0.0966479	0.0685793	0.0723601	0.0585159	0.0473015	0.0484045	0.0845416	0.0683341	0.0780508	0.0875738	0.0469692	0.0569649	0.0799337	0.0600686	0.0679905	0.0834761	0.0573548	0.0702024	0.0598457
PI(19:1_20:4)	0.0804482	0.0594449	0.121618	0.0872436	0.0824269	0.0536703	0.0883331	0.0503486	0.125265	0.103647	0.101714	0.105753	0.1029	0.0704922	0.15148	0.0801771	0.0797769	0.0838136	0.0691321	0.0640298	0.179924	0.0944471	0.0929541	0.0952219	0.100013	0.0697467	0.126391	0.0950715	0.0868635	0.118769	0.103443	0.0520614	0.10454	0.070983	0.0745327	0.0841385	0.0841968	0.0665363	0.143396	0.0630313	0.0731998	0.091081	0.141108	0.0585572	0.142688	0.0803345	0.0807905	0.112705
PI(18:0_22:6)	0.084213	0.0643146	0.0657731	0.0561287	0.047019	0.0217785	0.0195493	0.0683592	0.0617213	0.055496	0.0530169	0.0952156	0.0923211	0.103346	0.0920219	0.0906896	0.0718624	0.0855809	0.0695026	0.113574	0.141822	0.137986	0.121215	0.198549	0.0665319	0.0535343	0.037259	0.0731244	0.0464574	0.0675806	0.0691303	0.0893894	0.0411971	0.0542897	0.0365306	0.0938385	0.0674248	0.0661687	0.0480319	0.0362658	0.0398716	0.0592385	0.0845538	0.0790516	0.0448193	0.035816	0.0514244	0.0902806
PI(18:1_22:6)	0.170457	0.145132	0.133024	0.140074	0.12582	0.110624	0.129658	0.148619	0.149941	0.140341	0.117213	0.172038	0.151321	0.175158	0.148715	0.186054	0.121045	0.14885	0.191287	0.154369	0.152328	0.19899	0.157321	0.259832	0.138188	0.124701	0.10018	0.135366	0.094223	0.174673	0.128622	0.143611	0.0952815	0.125549	0.0979776	0.19353	0.124995	0.0953978	0.106591	0.0973477	0.0950186	0.154989	0.14245	0.130223	0.133494	0.107606	0.113694	0.170125
PS(16:0_16:1)	0.0970404	0.134356	0.0716324	0.122096	0.139059	0.104537	0.0844072	0.149736	0.0820859	0.13668	0.0982603	0.122074	0.100572	0.133111	0.0948034	0.123461	0.100112	0.0528023	0.0959331	0.154125	0.069345	0.0735869	0.0975285	0.050063	0.0885763	0.153838	0.069596	0.121443	0.0975756	0.0892418	0.112409	0.154844	0.0836595	0.100267	0.130237	0.0840123	0.113072	0.127752	0.102989	0.140887	0.0917248	0.122433	0.0479438	0.124251	0.0998496	0.156645	0.0725889	0.0840749
PS(16:0_17:1)	0.0489106	0.134796	0.00900257	0.0545647	0.0125348	0.0191268	0.00880184	0.0601283	0.00513769	0.0164507	0.00384277	0.00946309	0.0333075	0.099876	0.0280338	0.0205818	0.00844209	0.0124632	0.0111777	0.028976	0.00633873	0.0110712	0.00503718	0.0132662	0.0061275	0.222624	0.00146808	0.0351629	0.147859	0.133314	0.0223976	0.196456	0.00411841	0.0300336	0.159357	0.0139793	0.0048279	0.218191	0.164077	0.0169592	0.0430185	0.0450049	0.00661771	0.246138	0.0929848	0.00571662	0.15321	0.059053
PS(16:0_18:1)	2.85353	3.12412	3.15536	2.6081	3.27205	2.94144	2.77364	2.96827	2.85768	2.10145	2.64806	2.48148	2.8434	2.7021	2.94088	2.38237	2.82806	2.83984	3.17114	2.96694	2.99195	2.40656	3.4146	2.99855	2.89654	2.91714	2.73212	2.17424	2.32973	3.07897	2.81713	2.9153	2.49253	2.13075	2.57441	2.69517	3.1666	2.66998	2.89253	2.34311	2.34257	2.98265	2.82068	2.79072	2.85533	2.3328	2.35217	3.13778
PS(16:1_18:1)	0.244429	0.383849	0.291353	0.279759	0.310245	0.256122	0.232405	0.356056	0.311188	0.27082	0.258433	0.244292	0.27413	0.32261	0.29254	0.279383	0.267417	0.226234	0.246111	0.294516	0.294433	0.301357	0.315735	0.250952	0.265169	0.362327	0.261504	0.165148	0.240788	0.313377	0.261388	0.375249	0.261028	0.229374	0.289845	0.275884	0.319614	0.339047	0.251109	0.248105	0.233733	0.291106	0.225578	0.380933	0.300005	0.255932	0.227835	0.305282
PS(17:0_18:1)	1.7574	2.03949	2.0101	1.42604	2.29846	1.8042	1.99259	2.2331	2.20139	1.40985	2.05071	1.88905	1.85147	1.86373	2.08436	1.56616	2.00282	1.85312	1.99826	1.83737	1.91961	1.33175	2.20733	1.55076	2.37501	2.49097	2.5387	1.55961	2.26588	2.50328	2.0016	2.04604	2.05004	1.20793	2.12354	1.75618	2.45832	2.23412	2.39816	1.66634	2.16733	2.30592	1.91113	2.18029	2.34137	1.6439	2.13853	2.21139
PS(17:1_18:1)	0.494509	0.194454	0.391647	0.129805	0.381607	0.26068	0.343281	0.387515	0.574693	0.40861	0.4067	0.326139	0.444953	0.398541	0.478721	0.230912	0.413495	0.257532	0.309804	0.252955	0.498964	0.192038	0.330381	0.180546	0.424375	0.571286	0.569833	0.435402	0.443736	0.514484	0.527588	0.467331	0.439119	0.273197	0.537949	0.304748	0.404286	0.5103	0.674399	0.257395	0.386449	0.512994	0.338548	0.259054	0.68287	0.251886	0.410148	0.466037
PS(18:0_18:1)	2.20609	2.32932	2.49697	1.64903	2.15693	2.36659	2.45877	2.3211	2.639	1.57367	2.03593	2.10499	2.33503	2.12356	2.78407	1.78159	1.92127	2.27558	2.86647	2.41754	2.77528	1.95492	2.70354	2.63769	2.39905	2.10189	2.43969	1.39401	1.71156	2.30569	2.42268	2.05373	2.14029	1.47711	1.79012	2.15501	2.52729	1.85383	2.35586	1.53542	1.6466	2.25517	2.11716	1.88094	2.41755	1.56227	1.57521	2.32295
PS(18:1_18:1)	2.42203	2.24477	2.98331	2.11496	2.60078	2.32423	2.45044	2.13472	2.93467	1.82503	2.11575	2.1558	2.38004	1.83224	2.81295	2.00004	2.05067	2.30351	2.65012	2.04914	3.10686	2.06926	2.66185	2.59246	2.6275	2.04616	2.8772	1.76855	1.80345	2.64599	2.53853	1.99291	2.55951	1.6257	1.91624	2.33658	2.67957	1.8149	2.75147	1.7845	1.75544	2.41613	2.21618	1.9459	2.70729	1.80542	1.72607	2.49138
PS(16:0_20:3)	0.145425	0.299549	0.0216001	0.228096	0.0777109	0.0184118	0.034046	0.0877628	0.0828953	0.192737	0.117299	0.11158	0.139611	0.149818	0.0492634	0.237047	0.193105	0.0102673	0.0205661	0.0405161	0.0373071	0.145656	0.0532013	0.0673767	0.0556304	0.1944	0.00626675	0.241089	0.134887	0.190379	0.125731	0.297245	0.0218142	0.132895	0.277127	0.113801	0.0277689	0.183153	0.104379	0.0694353	0.0622058	0.100419	0.112293	0.27025	0.0926363	0.0882435	0.178997	0.130351
PS(18:1_18:2)	0.145425	0.299549	0.0216001	0.228096	0.0709248	0.000147289	0.0327804	0.0879167	0.0828953	0.192737	0.117299	0.11158	0.139611	0.149818	0.0479256	0.237047	0.193794	0.0102673	0.0205661	0.0399409	0.0373071	0.145656	0.0512259	0.0673769	0.0495785	0.1944	0.00626675	0.241089	0.134887	0.190379	0.125731	0.297245	0.017989	0.132895	0.277127	0.113801	0.00879166	0.183153	0.104379	0.0694353	0.0622058	0.100419	0.112293	0.27025	0.0926363	0.0882435	0.178997	0.130351
PS(16:0_20:4)	0.247873	0.293508	0.202172	0.313863	0.329456	0.249396	0.240621	0.34027	0.191081	0.27811	0.295333	0.241261	0.251211	0.287532	0.186041	0.30916	0.299324	0.24525	0.26366	0.259959	0.158911	0.273057	0.348206	0.283333	0.272915	0.270054	0.179327	0.255407	0.222062	0.259483	0.272931	0.298226	0.158614	0.298885	0.254915	0.256244	0.312263	0.257288	0.207307	0.316937	0.257281	0.289553	0.256005	0.280863	0.181339	0.312218	0.242442	0.2905
PS(18:2_18:2)	0.416487	0.402019	0.479634	0.352027	0.460899	0.395449	0.407845	0.385827	0.387508	0.298269	0.361839	0.356668	0.39108	0.35641	0.426001	0.363944	0.365071	0.376559	0.452668	0.40774	0.461786	0.321175	0.486181	0.42427	0.394646	0.359184	0.412259	0.297987	0.316249	0.427561	0.396763	0.359684	0.356304	0.305907	0.272774	0.416039	0.504236	0.34746	0.409125	0.334286	0.312911	0.397222	0.409202	0.324686	0.388837	0.33805	0.315227	0.438511
PS(17:0_20:4)	0.296788	0.361191	0.210995	0.33136	0.360581	0.22148	0.310121	0.352126	0.253424	0.322464	0.378119	0.308835	0.317933	0.320633	0.253475	0.373669	0.355221	0.241125	0.208097	0.225669	0.191426	0.327787	0.379365	0.243617	0.32222	0.404802	0.267248	0.372133	0.374786	0.328138	0.334621	0.383175	0.230413	0.36842	0.41555	0.263326	0.396154	0.389002	0.300453	0.368279	0.359726	0.34619	0.317149	0.387558	0.276922	0.3466	0.360541	0.372388
PS(18:0_20:3)	0.801922	1.06443	0.0961598	1.06929	0.162027	0.212706	0.228228	0.154231	0.628671	0.93512	0.513998	0.555996	0.750978	0.532368	0.339812	1.07868	1.05055	0.217232	0.28952	0.169579	0.285203	1.0867	0.227144	0.590963	0.193019	0.741902	0.105044	1.16801	0.591175	1.2384	0.809014	1.24605	0.0996623	0.580652	1.4392	0.557581	0.182899	0.647933	0.625626	0.247843	0.152868	0.589318	0.635457	1.18484	0.562481	0.253397	0.888956	0.612922
PS(18:0_20:4)	0.697817	0.733375	0.601288	0.76516	0.639215	0.718507	0.712516	0.71954	0.54715	0.657266	0.606548	0.635351	0.688676	0.628622	0.586323	0.849904	0.620476	0.715013	0.826294	0.666532	0.553794	0.849639	0.815468	0.749546	0.62952	0.54889	0.468186	0.611347	0.42342	0.657832	0.634298	0.625386	0.413253	0.761952	0.490626	0.665653	0.693288	0.532103	0.436612	0.676607	0.439427	0.644547	0.645718	0.542482	0.443961	0.687435	0.455422	0.698642
PS(18:1_20:3)	0.333628	0.398769	0.47594	0.246363	0.34947	0.398858	0.40137	0.392581	0.42495	0.258097	0.342855	0.33614	0.387087	0.318992	0.46848	0.269131	0.311635	0.402295	0.42658	0.39875	0.467746	0.286126	0.430684	0.377343	0.425781	0.341508	0.42541	0.213392	0.266849	0.341382	0.418545	0.300629	0.389825	0.273626	0.248419	0.370642	0.422964	0.312278	0.387207	0.246489	0.262899	0.350143	0.352111	0.299422	0.386111	0.258564	0.250488	0.404163
PS(18:1_20:4)	0.56595	0.597695	0.428563	0.568089	0.52272	0.45623	0.510749	0.449408	0.484533	0.560295	0.50411	0.499394	0.530409	0.448425	0.462786	0.621675	0.494662	0.450065	0.486752	0.371008	0.391076	0.531788	0.577709	0.574549	0.529235	0.461013	0.436097	0.499606	0.391342	0.545065	0.499798	0.437768	0.408348	0.534209	0.4357	0.53277	0.522952	0.43112	0.421649	0.524412	0.394406	0.53777	0.470423	0.444025	0.405423	0.465794	0.402202	0.617355
PS(18:2_20:3)	0.435823	0.401853	0.998963	0.412658	0.458035	0.582668	0.628653	0.538274	0.622406	0.351446	0.354137	0.420218	0.383267	0.385797	0.675152	0.333163	0.295915	0.617332	0.606344	0.514644	0.840948	0.380706	0.47732	0.554046	0.563743	0.373053	0.834459	0.28879	0.304813	0.456437	0.429166	0.324089	0.723837	0.410078	0.237765	0.463003	0.68679	0.310786	0.612032	0.437056	0.384509	0.442912	0.449663	0.293783	0.55453	0.444029	0.275173	0.524146
PS(18:1_22:6)	0.410865	0.354594	0.352978	0.385913	0.40897	0.416402	0.481881	0.435928	0.356091	0.405052	0.342651	0.439695	0.428967	0.405028	0.359124	0.438594	0.332607	0.459149	0.409814	0.313519	0.30467	0.391835	0.430106	0.449472	0.533722	0.493935	0.368798	0.451531	0.34533	0.549224	0.4649	0.424944	0.357207	0.434592	0.39779	0.516363	0.567915	0.42157	0.342551	0.536196	0.372571	0.542454	0.424781	0.36063	0.372425	0.481923	0.333664	0.54628
SM(18:1;O2/16:0)	0.603452	0.635747	0.584914	0.435121	0.549466	0.614149	0.557572	0.568597	0.491699	0.385559	0.472016	0.454616	0.466405	0.510061	0.499682	0.387165	0.444191	0.475881	0.634223	0.621206	0.59895	0.454142	0.536554	0.648623	0.480834	0.469238	0.456845	0.334779	0.421753	0.441931	0.460406	0.482368	0.473975	0.42273	0.422708	0.46326	0.466777	0.381984	0.399887	0.298107	0.423805	0.399659	0.461001	0.448764	0.463643	0.365979	0.393175	0.428271
SM(18:1;O2/18:0)	1.59011	1.56438	1.71352	1.0873	1.79248	1.68168	1.67935	1.81542	1.52329	1.07114	1.50001	1.37558	1.28743	1.44439	1.53288	1.0277	1.42478	1.51505	1.4913	1.37078	1.31651	0.944843	1.47651	1.31264	1.60248	1.45676	1.57866	0.983969	1.50631	1.36309	1.27141	1.33213	1.51522	0.948677	1.25268	1.36467	1.73195	1.32064	1.59706	1.17631	1.55603	1.48856	1.39973	1.38335	1.61425	1.23571	1.41765	1.40679
SM(18:1;O2/18:1)	0.0267167	0.0239219	0.0173972	0.0178687	0.0544031	0.0237834	0.04566	0.0244647	0.0196907	0.023084	0.0357737	0.027116	0.0212445	0.0246592	0.0207511	0.020052	0.0368938	0.0301939	0.0256596	0.000279855	0.0132035	0.0179523	0.045427	0.024157	0.0417104	0.0206401	0.0211357	0.0185045	0.0461279	0.0261937	0.0215085	0.0221575	0.016845	0.022347	0.0410309	0.0229303	0.0357739	0.0182827	0.0166325	0.0245543	0.0536094	0.0278261	0.0260005	0.0107405	0.0203006	0.0251713	0.0400383	0.0307849
SM(18:1;O2/22:0)	0.152886	0.163126	0.148859	0.110928	0.14452	0.141825	0.137358	0.162452	0.133225	0.106844	0.131276	0.121932	0.128361	0.159777	0.130458	0.0983385	0.138025	0.132591	0.171724	0.191317	0.145902	0.108998	0.158829	0.142559	0.129944	0.148129	0.129421	0.0895468	0.119103	0.110773	0.111532	0.166453	0.129389	0.104338	0.125096	0.131344	0.125555	0.13177	0.116981	0.0990303	0.12513	0.118279	0.126317	0.13481	0.135102	0.105973	0.12306	0.124161
SM(18:1;O2/24:1)	0.999638	0.846824	1.18536	0.73792	0.96732	0.951656	0.960798	0.89799	1.07194	0.751961	0.963917	0.837428	0.855859	0.844524	1.00575	0.689899	0.962345	0.899865	1.17349	1.02799	1.10196	0.765937	1.1728	0.950359	0.84701	0.716007	0.950612	0.573681	0.759671	0.699614	0.691639	0.728231	0.980531	0.652559	0.79986	0.794079	0.787523	0.634679	0.824356	0.669899	0.805011	0.732077	0.756232	0.638199	1.01213	0.688579	0.797696	0.770874
TG(12:0_14:0_14:0)	0.00411746	0.00440761	0.00357407	0.00451485	0.00240285	0.00272861	0.00285588	0.00346211	0.00250248	0.0024234	0.00249821	0.00230765	0.00300985	0.0024448	0.00282287	0.00295714	0.00250983	0.00329617	0.00613191	0.00503986	0.00455576	0.00544165	0.00327784	0.00578358	0.00349068	0.00244533	0.00243305	0.00290632	0.00156435	0.00247506	0.00274271	0.00282266	0.00191238	0.00337542	0.00186419	0.00357788	0.00263674	0.00231787	0.00278431	0.00182013	0.00163549	0.00279446	0.00366462	0.00265575	0.00258831	0.00321328	0.00173837	0.00334259
TG(12:0_14:0_16:0)	0.00365628	0.00301926	0.00232528	0.00362834	0.00261763	0.00287437	0.00237805	0.00191129	0.0024763	0.0021871	0.00195098	0.00258555	0.00262091	0.00241784	0.00268808	0.00259096	0.00234188	0.00312467	0.00474253	0.00581554	0.00526168	0.00434591	0.00287471	0.00400633	0.0027912	0.00208612	0.00162343	0.00199904	0.00167481	0.00256263	0.00273403	0.00211364	0.00138298	0.00302163	0.00150466	0.00308958	0.00235205	0.00206252	0.00207456	0.00151234	0.0013346	0.00289784	0.00273043	0.00225124	0.00262628	0.00192492	0.00132453	0.00267421
TG(14:0_14:0_16:0)	0.00519632	0.00466504	0.00359533	0.0037482	0.00247058	0.00338856	0.00289966	0.0034426	0.0026372	0.00240002	0.00226764	0.0024507	0.00304124	0.00291649	0.00282159	0.00247536	0.00249158	0.00333076	0.00534261	0.00542955	0.00500147	0.00525319	0.00319281	0.00580464	0.00336261	0.00267962	0.00237569	0.00271673	0.00166775	0.0026792	0.00300968	0.00331975	0.00228071	0.00305493	0.00214515	0.00336407	0.00279818	0.00236986	0.00293533	0.00228949	0.00216473	0.00309222	0.00275291	0.00279135	0.00430469	0.00238993	0.00188489	0.00358847
TG(14:0_15:0_16:0)	0.0027769	0.0025337	0.00265947	0.00259899	0.00191529	0.00204978	0.00157762	0.00225644	0.0022037	0.0022384	0.00215138	0.00180449	0.00257807	0.00194318	0.00201256	0.00186773	0.00216565	0.00247544	0.00302448	0.00295439	0.00350175	0.00344523	0.00174463	0.00362046	0.00213083	0.00201282	0.00234668	0.00186655	0.0017298	0.00174649	0.00212015	0.00226461	0.00234499	0.00239759	0.00156039	0.00247207	0.00194003	0.00188437	0.00245421	0.0016861	0.0017289	0.00211364	0.00237336	0.00231792	0.00390225	0.00164508	0.00197447	0.00245753
TG(14:0_16:0_16:0)	0.0141907	0.0132878	0.0113722	0.0100403	0.00972784	0.0110909	0.00861038	0.00875559	0.00766281	0.00795606	0.00826441	0.00765115	0.00962568	0.00994996	0.00862582	0.00764478	0.0104094	0.0119214	0.0161757	0.0121725	0.0151295	0.0126125	0.00991123	0.015442	0.0112677	0.00897283	0.00967912	0.00715617	0.00634816	0.00803087	0.00897885	0.0105118	0.00900573	0.0104613	0.00765638	0.0116705	0.00901377	0.00822786	0.00904736	0.00603794	0.00740733	0.00871137	0.00884862	0.00833051	0.0153311	0.00699451	0.00816686	0.0101506
TG(14:0_16:0_16:1)	0.00450342	0.00511529	0.00444212	0.00370889	0.00394669	0.00351427	0.00327782	0.00430407	0.00308484	0.00281119	0.00280151	0.00303463	0.00260071	0.00326701	0.00312673	0.00274477	0.00363039	0.00381361	0.0042523	0.00510657	0.00394946	0.00441169	0.00315893	0.00480954	0.00354787	0.00412681	0.00383627	0.0024694	0.00267664	0.00318825	0.00321658	0.0039047	0.00322065	0.00375008	0.00296178	0.00419977	0.00359553	0.00364861	0.00368482	0.00258974	0.00279353	0.00348595	0.00390707	0.00355051	0.00334616	0.00295109	0.00306038	0.00365599
TG(15:0_15:0_16:1)	0.00450342	0.00511529	0.00444212	0.00370889	0.00394669	0.00351427	0.00327782	0.00430407	0.00308484	0.00281119	0.00280151	0.00303463	0.00260071	0.00326701	0.00312673	0.00274477	0.00363039	0.00381361	0.0042523	0.00510657	0.00394946	0.00441169	0.00315893	0.00480954	0.00354787	0.00412681	0.00383627	0.0024694	0.00267664	0.00318825	0.00321658	0.0039047	0.00322065	0.00375008	0.00296178	0.00419977	0.00359553	0.00364861	0.00368482	0.00258974	0.00279353	0.00348595	0.00390707	0.00355051	0.00334616	0.00295109	0.00306038	0.00365599
TG(15:0_16:0_16:0)	0.0140885	0.0138022	0.0108969	0.012234	0.00934289	0.0109356	0.00931772	0.0106545	0.00873604	0.00886561	0.00853086	0.00852261	0.00942504	0.00961457	0.00973335	0.00791739	0.0114967	0.0112042	0.0158428	0.0154717	0.0136667	0.0143064	0.0108171	0.0165194	0.0119688	0.00980387	0.0107519	0.00813273	0.00859967	0.0090187	0.0101722	0.010036	0.0100215	0.00998547	0.00900986	0.0113391	0.0102199	0.00926691	0.0110925	0.00743043	0.00939772	0.00993612	0.00964629	0.00888289	0.013445	0.00891339	0.00922148	0.0107819
TG(15:0_16:0_16:1)	0.0053531	0.00670145	0.00542431	0.00391123	0.0053563	0.00445134	0.00533097	0.00720159	0.00452128	0.00390386	0.00469879	0.00372502	0.00374143	0.00496407	0.00443969	0.00353233	0.00607898	0.00415513	0.00443388	0.00524108	0.00442223	0.00432885	0.00416112	0.00501635	0.00555408	0.00804509	0.00763386	0.00309566	0.00681877	0.00479001	0.00504605	0.00750844	0.00728647	0.00440794	0.00621665	0.00499375	0.00606971	0.00749276	0.0074125	0.00405758	0.00691096	0.00564043	0.00466102	0.00581569	0.00690446	0.00432224	0.00623134	0.00505999
TG(16:0_16:0_16:0)	0.0374795	0.0359373	0.0299952	0.0298948	0.0247182	0.0290829	0.0259886	0.0263029	0.0207046	0.0213614	0.0193879	0.0203559	0.0243167	0.022785	0.0260044	0.0218837	0.0267504	0.0269755	0.040792	0.0379608	0.0382137	0.0405876	0.0294699	0.0455456	0.029937	0.0221287	0.0230142	0.0199297	0.018488	0.022777	0.0245728	0.0276317	0.0235144	0.029073	0.0176317	0.0264334	0.0258096	0.0199491	0.0246961	0.0181549	0.0180041	0.0256309	0.0274478	0.0226931	0.0319346	0.0251514	0.0177868	0.0256561
TG(14:0_16:0_18:1)	0.0265264	0.0286162	0.0270017	0.0205255	0.0259216	0.0247803	0.0219298	0.0252857	0.0228248	0.0146266	0.0177316	0.0166422	0.0159745	0.0192757	0.0231493	0.0145771	0.0255621	0.0207965	0.0186152	0.0250671	0.0216131	0.0180789	0.0202888	0.0224047	0.024314	0.0270581	0.0284937	0.0139708	0.0243662	0.0192534	0.0240711	0.025555	0.0323772	0.0173898	0.0234056	0.0224262	0.0241935	0.0231872	0.0298293	0.0170231	0.0231581	0.0219254	0.0188304	0.0206373	0.027164	0.0160867	0.0218767	0.0208841
TG(16:0_16:1_16:1)	0.0117167	0.0144939	0.0105996	0.00907948	0.00836753	0.0089916	0.00668247	0.0125369	0.00633396	0.00541319	0.00506906	0.00650083	0.00620586	0.00963934	0.00614709	0.00537217	0.00887946	0.00732944	0.00755494	0.0127769	0.0066496	0.00611886	0.00639297	0.0106345	0.00764896	0.0128114	0.0083404	0.00440976	0.00532632	0.00636871	0.00730152	0.0118237	0.00762588	0.00619855	0.00659119	0.00743604	0.00707039	0.0104041	0.00834243	0.00530282	0.00689597	0.00844829	0.00774671	0.00871092	0.00752981	0.00581491	0.00554976	0.00627382
TG(16:0_16:0_17:0)	0.0108374	0.0111258	0.0091048	0.00948389	0.00709712	0.00860363	0.00821203	0.00837773	0.00701016	0.0068751	0.00641304	0.00651087	0.00771376	0.00774943	0.00792799	0.00667438	0.00768102	0.00973124	0.0129025	0.0123838	0.0102866	0.012265	0.00882589	0.0128436	0.00919797	0.0076236	0.00833358	0.00646895	0.00665807	0.00714192	0.00781122	0.00875778	0.00775679	0.00871361	0.00646095	0.00915946	0.0072778	0.00687776	0.00837776	0.0067613	0.00640102	0.0087776	0.00825404	0.00807832	0.0101517	0.00761043	0.00662055	0.00824422
TG(15:0_16:0_18:1)	0.0183711	0.0189212	0.0203538	0.0117264	0.0192009	0.0187702	0.0187151	0.0210699	0.0195139	0.0131838	0.0158729	0.01424	0.0118677	0.0134655	0.0170632	0.0116283	0.0213957	0.0160176	0.0134726	0.015037	0.0155606	0.0118381	0.0177505	0.0141409	0.0215011	0.0205929	0.0268492	0.0124335	0.0232997	0.0184397	0.0197416	0.0172663	0.0272814	0.0136539	0.0212378	0.0171582	0.0245359	0.0169798	0.0290383	0.014874	0.0229689	0.0206959	0.0154557	0.0140822	0.0260495	0.0159665	0.0202251	0.0167999
TG(15:0_16:1_18:1)	0.00780608	0.0101944	0.0079896	0.00551974	0.00772235	0.006283	0.00787845	0.0118408	0.00858355	0.00632037	0.00626192	0.0053956	0.00534373	0.0080582	0.00704745	0.0050265	0.00834271	0.00694905	0.00589028	0.00835193	0.00645107	0.0050833	0.00681451	0.00693022	0.00874002	0.012929	0.0109272	0.00520333	0.00873245	0.00733161	0.00784536	0.0112987	0.0100948	0.00576274	0.00838768	0.00737711	0.00913165	0.0112386	0.0109602	0.00608929	0.00897217	0.00854825	0.00704363	0.00910792	0.0103517	0.00533939	0.00829283	0.00787613
TG(16:0_16:0_18:0)	0.0296335	0.0293073	0.0248539	0.0267584	0.0185888	0.0231818	0.0201777	0.0220691	0.0176406	0.0196485	0.0155344	0.0176226	0.021503	0.0204365	0.0193196	0.0182948	0.0205922	0.0254353	0.0384006	0.0340953	0.0315332	0.0358315	0.0234089	0.0415885	0.0242354	0.0183835	0.0159944	0.0178908	0.0114026	0.0183225	0.0191905	0.0219744	0.0153871	0.0256451	0.0134934	0.0213265	0.0200705	0.0153704	0.016782	0.015131	0.0123475	0.0216467	0.0196786	0.0187179	0.0233832	0.0210148	0.012813	0.0231037
TG(16:0_16:0_18:1)	0.0499518	0.0481741	0.060703	0.042426	0.0482032	0.048147	0.0456349	0.0406624	0.0480662	0.0332637	0.0313441	0.0285337	0.0324128	0.0305619	0.0500521	0.0335482	0.0508827	0.0440498	0.0431091	0.0402449	0.05377	0.042806	0.0458257	0.0484791	0.0498199	0.0376416	0.0554891	0.0296992	0.0377842	0.040032	0.0476626	0.0363612	0.0593942	0.0395856	0.037682	0.0444828	0.0480157	0.0297626	0.0556115	0.0330935	0.0382385	0.0418691	0.0399459	0.0298017	0.0522221	0.0392243	0.034695	0.0394756
TG(16:0_16:1_18:1)	0.0627516	0.0701171	0.0629361	0.0499941	0.0601094	0.0592849	0.0484002	0.0576652	0.0489796	0.0383962	0.03796	0.0381759	0.0387504	0.0478143	0.0516113	0.0365091	0.0602313	0.0503219	0.0437515	0.053491	0.045181	0.0409988	0.0498913	0.0512589	0.0576671	0.0569766	0.0555589	0.0336105	0.0455988	0.0492689	0.0519734	0.0546231	0.0570392	0.037222	0.0454512	0.0511113	0.050922	0.0500345	0.0560094	0.0358657	0.0459644	0.0516852	0.0418349	0.0427901	0.0530562	0.0387804	0.0410992	0.0419559
TG(16:1_16:1_18:1)	0.00944514	0.0138843	0.00940909	0.00809869	0.00805012	0.00911294	0.00682762	0.0106905	0.00664231	0.00481841	0.00492328	0.00528645	0.00547741	0.00941367	0.00648789	0.00539999	0.00759579	0.00695915	0.00615909	0.0119744	0.00734993	0.00628388	0.00613246	0.00682345	0.00724445	0.0115648	0.00654301	0.0042724	0.00531301	0.00558718	0.00616025	0.00743512	0.00644832	0.00489693	0.00525677	0.00622185	0.00681755	0.0105017	0.00617202	0.00475653	0.00555289	0.00805169	0.00576191	0.00871275	0.00551708	0.0060557	0.00475934	0.00554687
TG(17:0_17:0_17:0)	0.00388348	0.00428232	0.00391474	0.00378692	0.00321263	0.00310955	0.00334997	0.00332489	0.00240773	0.00313553	0.00244067	0.00294101	0.00346518	0.00326257	0.00304273	0.00290807	0.00374462	0.00375041	0.00666523	0.00521707	0.00456357	0.00571549	0.00372926	0.00558561	0.00340907	0.00286902	0.00303131	0.00261312	0.00197235	0.00263254	0.0030732	0.00412217	0.00271199	0.00383129	0.00215535	0.0037709	0.00261568	0.00267756	0.00269689	0.00262236	0.00210215	0.00353187	0.00269997	0.0031029	0.00411447	0.00292065	0.00260853	0.00324713
TG(16:0_17:0_18:1)	0.0117595	0.01132	0.0147666	0.0098207	0.0112315	0.0110705	0.0126084	0.012131	0.0132843	0.00961895	0.00888385	0.00766754	0.00844364	0.00840963	0.0129644	0.00917198	0.0142977	0.0119183	0.0100329	0.0100874	0.0137085	0.0110385	0.0122296	0.0132212	0.0145456	0.0114235	0.0172598	0.00928298	0.0135875	0.0117059	0.0132894	0.0109173	0.0177693	0.0116095	0.0115046	0.0113634	0.013678	0.00990765	0.0174413	0.0102827	0.0128251	0.0126935	0.010631	0.00879434	0.0160128	0.0123961	0.0122196	0.0113046
TG(16:0_17:1_18:1)	0.0227763	0.0241471	0.0280542	0.0184938	0.0259683	0.0226758	0.024004	0.0263901	0.0279033	0.0190846	0.0188163	0.0163982	0.0179789	0.01858	0.0262978	0.0175662	0.0278308	0.0218059	0.0186995	0.0208287	0.0227595	0.0192057	0.0236689	0.0221621	0.0314266	0.0271262	0.0362969	0.0184504	0.0310789	0.0258835	0.0270663	0.0224348	0.0362166	0.0177779	0.027454	0.0225502	0.0271861	0.0227063	0.0374554	0.0201698	0.0294983	0.0266627	0.0210487	0.0199153	0.0334776	0.0221736	0.0262635	0.0223637
TG(16:1_17:1_18:1)	0.00534202	0.00934047	0.00646168	0.00452226	0.00554458	0.00589921	0.00560101	0.00871767	0.00546596	0.00440263	0.00466215	0.00400053	0.00361448	0.00754652	0.00553599	0.00384502	0.00605044	0.0053981	0.00476143	0.00708805	0.00519496	0.0039428	0.0048543	0.00509815	0.00657907	0.00672566	0.00730978	0.00425023	0.0059238	0.00594055	0.0047173	0.00415164	0.00655293	0.00417826	0.00546375	0.00507366	0.00589919	0.00485463	0.00739201	0.00404962	0.00588221	0.00613655	0.00515342	0.00697818	0.0063782	0.00456649	0.00524484	0.00507496
TG(17:1_17:1_17:1)	0.00534202	0.00889139	0.00645243	0.00452226	0.00554458	0.00589092	0.00554411	0.00870032	0.00545296	0.00440263	0.00472647	0.00400053	0.00362369	0.00716298	0.00553211	0.00384502	0.00615366	0.0053981	0.00476143	0.00707915	0.00519496	0.0039428	0.00478563	0.00509814	0.00658897	0.00952032	0.00725362	0.0041816	0.00583594	0.00591747	0.0047094	0.00927076	0.00655293	0.00417826	0.00533913	0.00507366	0.00585872	0.00782853	0.00736944	0.00404962	0.00600921	0.00607577	0.00515342	0.00695317	0.00634261	0.0045665	0.00524484	0.00507496
TG(16:0_18:0_18:0)	0.0260842	0.0278588	0.0209694	0.0233223	0.0164979	0.0204559	0.0168728	0.0160844	0.0143928	0.0160938	0.0127512	0.0158288	0.019508	0.0191409	0.0160891	0.0165399	0.0171624	0.0205365	0.0366591	0.0294166	0.0273951	0.0312631	0.0201849	0.0339076	0.0203536	0.013741	0.0120968	0.0128729	0.00935517	0.0144652	0.0154298	0.0180413	0.0117813	0.0236659	0.0100046	0.0200332	0.0161729	0.0130552	0.0138265	0.0135839	0.0104036	0.017534	0.0186606	0.0160294	0.0219046	0.0176701	0.0108885	0.0178402
TG(16:0_18:0_18:1)	0.0168597	0.0165104	0.0189015	0.0157896	0.0141055	0.0157658	0.0138665	0.0122305	0.0146981	0.0113863	0.00983071	0.0103508	0.01028	0.0100601	0.016022	0.011435	0.0139728	0.0154602	0.0163566	0.0137	0.0199179	0.0168243	0.0151363	0.0207004	0.0145656	0.0101428	0.016093	0.0101178	0.0101589	0.0120444	0.0137539	0.0111833	0.0159073	0.0158805	0.00977322	0.0136931	0.0141609	0.00900862	0.0148866	0.0110826	0.00980063	0.012085	0.0122475	0.00886007	0.0149348	0.0136196	0.0094036	0.0119769
TG(16:0_18:1_18:1)	0.0920179	0.0750551	0.108002	0.0774809	0.0880076	0.0864108	0.0757383	0.0577829	0.086203	0.0614124	0.0547287	0.0515261	0.0587072	0.0465927	0.0922942	0.0611477	0.0882169	0.0780935	0.0711475	0.0582456	0.094666	0.0784635	0.0811873	0.0869137	0.0850203	0.0523059	0.0884211	0.054377	0.0601062	0.0705129	0.0814558	0.0488601	0.0972424	0.065689	0.0603054	0.0722498	0.0778496	0.0416096	0.0927687	0.0537385	0.0602686	0.0729261	0.0646935	0.0398896	0.08468	0.0662202	0.0531283	0.0626635
TG(16:0_18:1_18:2)	0.0449711	0.0427666	0.0433165	0.0370317	0.0392286	0.0380044	0.0290195	0.0290341	0.0312444	0.0250343	0.0243149	0.0247944	0.0267656	0.025759	0.0331822	0.0259502	0.0356632	0.0300045	0.0319149	0.0305993	0.0355084	0.0331658	0.030622	0.0332931	0.0328242	0.0298607	0.0336196	0.0227898	0.0259202	0.0283835	0.0300549	0.0288373	0.0344624	0.0241166	0.0285965	0.0293261	0.0312164	0.0253952	0.0334134	0.022748	0.0262198	0.0330084	0.0256867	0.0222827	0.032014	0.0246235	0.0239891	0.02666
TG(16:0_18:2_18:2)	0.00636856	0.00747064	0.00562793	0.00456786	0.00388066	0.00418282	0.00588734	0.00869844	0.00504826	0.00474961	0.00530578	0.00330596	0.00355181	0.00695273	0.00501324	0.00317272	0.00660817	0.00627117	0.006702	0.0091513	0.00653783	0.00627525	0.00567078	0.00741595	0.00498309	0.00458246	0.0050376	0.00429335	0.00283528	0.00456819	0.00525791	0.00516726	0.00382896	0.00410098	0.00423928	0.00413827	0.00411674	0.00498625	0.00476905	0.00432355	0.00299721	0.00539596	0.00529304	0.00394858	0.00491154	0.00489198	0.00330289	0.00517599
TG(16:0_18:1_19:1)	0.0127136	0.00929942	0.0191918	0.010916	0.0139381	0.0134302	0.0147495	0.00981189	0.0176146	0.0116927	0.010373	0.00950127	0.00965412	0.00722428	0.0179513	0.011643	0.0146369	0.0133682	0.0126425	0.00875279	0.0170611	0.0138113	0.0159414	0.0138362	0.0180982	0.00936873	0.0230119	0.0117418	0.0140392	0.0136745	0.014655	0.00806672	0.0223821	0.011386	0.0120945	0.0132402	0.0156946	0.0075844	0.0218945	0.0121131	0.0134345	0.0145135	0.0125889	0.00671447	0.0202317	0.0131442	0.0120715	0.0127119
TG(17:1_18:1_18:1)	0.0106675	0.0077203	0.0117244	0.00697406	0.0101973	0.00874415	0.00999762	0.00865983	0.0109771	0.0079711	0.00684834	0.00735332	0.0068113	0.00682096	0.00979874	0.00682221	0.0113659	0.00937159	0.00688925	0.00658654	0.00872967	0.00815578	0.0105817	0.00790649	0.0124592	0.00907798	0.0128935	0.00738602	0.0113101	0.0101756	0.0107877	0.00762353	0.0132071	0.00681922	0.00975197	0.00973818	0.0102516	0.00765728	0.0139653	0.00775753	0.0119266	0.0099789	0.00869383	0.00569494	0.0126415	0.00838499	0.008527	0.0080193
TG(18:0_18:0_18:0)	0.0148084	0.0146819	0.010848	0.0145473	0.00873263	0.0113838	0.0102382	0.0103494	0.00860259	0.00981118	0.00872026	0.0083632	0.0101525	0.00969419	0.0107798	0.00872293	0.00937572	0.0113688	0.0189963	0.0155495	0.0149734	0.0190313	0.0109685	0.0202055	0.011237	0.00762683	0.00806376	0.00839274	0.00541051	0.00849464	0.00898491	0.00935603	0.00622725	0.0142041	0.00542553	0.011853	0.00835845	0.00739766	0.00825956	0.00684629	0.00648737	0.0093658	0.0114975	0.0101251	0.0157264	0.00898081	0.00622603	0.0107221
TG(18:0_18:0_18:1)	0.00366013	0.00336692	0.00366289	0.00308187	0.00240209	0.00312604	0.00256589	0.00244402	0.00231681	0.00223077	0.00201603	0.00188425	0.00208336	0.00202851	0.00267763	0.00215952	0.00198279	0.00266082	0.00441527	0.00355353	0.00403618	0.00387961	0.00295359	0.00436272	0.00221518	0.00210252	0.00254954	0.00151172	0.00126429	0.00179375	0.00242399	0.00196914	0.00220821	0.00304122	0.00150092	0.00271519	0.00241498	0.0018889	0.00222867	0.0019169	0.00145609	0.0023232	0.00205485	0.0017686	0.0026549	0.002087	0.00160911	0.00208366
TG(16:0_18:1_20:1)	0.0165923	0.0136978	0.0203362	0.0169182	0.0137633	0.0157662	0.0122184	0.00893485	0.0164468	0.0111865	0.00835898	0.00841976	0.0101461	0.00733225	0.0166967	0.0115389	0.0123173	0.014024	0.0138951	0.0109242	0.0212552	0.0179363	0.014656	0.0174385	0.0129068	0.00717918	0.0152602	0.00970175	0.00840825	0.0111114	0.0125382	0.00763138	0.0157347	0.012514	0.00808085	0.0123162	0.0128336	0.00545899	0.0153631	0.00894872	0.00782746	0.0118309	0.0106435	0.00600651	0.0145975	0.0114432	0.00717876	0.0101243
TG(18:1_18:1_18:1)	0.0380176	0.0314097	0.0394955	0.0340451	0.0326623	0.0336568	0.0250798	0.0186826	0.027537	0.0222939	0.0187516	0.0201463	0.0219228	0.0183226	0.0297645	0.02077	0.02921	0.026019	0.0280306	0.0229487	0.0325106	0.0304119	0.0269207	0.0337331	0.0271624	0.0167851	0.0280843	0.0189096	0.0188486	0.0226781	0.0276788	0.0169766	0.0286156	0.0251438	0.0218267	0.0270961	0.0283874	0.0141765	0.0294103	0.0178978	0.0209508	0.0241323	0.0228759	0.0140632	0.026489	0.021984	0.0175927	0.0214445
TG(18:1_18:1_18:2)	0.0122071	0.0131564	0.0109212	0.0122118	0.0114553	0.0111458	0.00930343	0.00735955	0.00812839	0.00769868	0.00700369	0.00851841	0.00707646	0.00815279	0.00967051	0.00806714	0.011512	0.00960452	0.0107649	0.00893537	0.0137491	0.0109294	0.0111168	0.0121821	0.00941989	0.00734367	0.00834021	0.0068464	0.00749721	0.0091922	0.010834	0.00868903	0.0096843	0.0107484	0.0106639	0.0105253	0.0101259	0.00728289	0.0102463	0.00703262	0.00862509	0.00998487	0.00911181	0.00631622	0.00876686	0.00833211	0.00830397	0.00926635
TG(18:1_18:2_18:2)	0.00310628	0.0031249	0.00298783	0.00265023	0.00144833	0.00189945	0.00187102	0.00256168	0.00168475	0.00188384	0.00116952	0.00194512	0.00215089	0.00207167	0.00152732	0.0019918	0.00197571	0.00178184	0.0055392	0.0045826	0.002994	0.00291877	0.00149685	0.00239396	0.00207937	0.00169229	0.00125018	0.00142894	0.00110507	0.0010222	0.00204602	0.00147126	0.00111925	0.00270052	0.00248286	0.00214114	0.00153731	0.00165791	0.00101551	0.00106931	0.00131269	0.00176352	0.0016698	0.00189304	0.00146715	0.00199404	0.00149086	0.00257543
TG(16:0_16:0_22:6)	0.00237264	0.00176567	0.00162908	0.00155332	0.00259681	0.00189378	0.0021666	0.00204266	0.00125078	0.00129463	0.00198068	0.0012423	0.00206791	0.00159041	0.00129539	0.00147512	0.00362777	0.00205893	0.00180566	0.00121082	0.000843259	0.00126932	0.00268554	0.00194469	0.00364862	0.00216741	0.00136912	0.00137484	0.00205051	0.00224739	0.00361836	0.00252011	0.00116052	0.00219531	0.00246841	0.00294676	0.00326501	0.00207592	0.001738	0.00178406	0.00218485	0.00276112	0.00329647	0.00167107	0.00140192	0.00191942	0.00245595	0.00237027
TG(18:2_18:2_18:2)	0.0021358	0.00165445	0.0012134	0.00172876	0.00114022	0.0011574	0.00126692	0.00134007	0.00104383	0.000979341	0.00101507	0.00121493	0.00126752	0.00141971	0.00124176	0.00123883	0.00148589	0.00147959	0.0019935	0.00220119	0.00175087	0.00117053	0.000872528	0.00146906	0.00121201	0.00135987	0.000997893	0.00107604	0.000885048	0.00130278	0.00133031	0.00144333	0.000698595	0.00158548	0.00152663	0.0016073	0.00156964	0.00133886	0.00085902	0.000901609	0.000911055	0.00132102	0.0016124	0.00121231	0.00100656	0.00122887	0.00118226	0.001596
TG(16:0_19:1_20:1)	0.00181357	0.000811922	0.0024639	0.00127252	0.0013968	0.00172653	0.00145888	0.000973545	0.0026062	0.00119575	0.00116973	0.00109915	0.00119854	0.000848808	0.00241896	0.00154918	0.0013137	0.00151385	0.00183271	0.00125548	0.00273559	0.00200459	0.00178724	0.00186536	0.00217184	0.000895224	0.00265793	0.00118787	0.00129426	0.00153668	0.00159276	0.000753756	0.00251474	0.00146576	0.00107025	0.0013873	0.00171639	0.000708974	0.00226008	0.00149038	0.00113369	0.0013471	0.00151344	0.000623272	0.00260697	0.00167629	0.00111203	0.00130105
TG(18:1_18:1_19:1)	0.00292298	0.00159611	0.0039111	0.00263433	0.00386781	0.00247028	0.00342349	0.00178885	0.00426196	0.00257189	0.00212088	0.00204738	0.00177914	0.000988817	0.00437775	0.00325269	0.00345433	0.00267231	0.00261915	0.00100223	0.00407453	0.00279786	0.00325126	0.00257367	0.00391318	0.00202125	0.00523001	0.00276927	0.003064	0.00308747	0.00323992	0.00140468	0.00540445	0.00253275	0.0028062	0.00277219	0.00346939	0.00111601	0.00550694	0.00286012	0.00307799	0.00303168	0.00235764	0.00124311	0.00460905	0.00314523	0.00261557	0.00227731
TG(16:0_16:0_24:0)	0.00766028	0.00545156	0.00509835	0.00545469	0.00320738	0.00455269	0.00399957	0.00343785	0.00270642	0.00377152	0.00341527	0.00398162	0.00437827	0.00395151	0.00391201	0.00367136	0.00413776	0.00516884	0.00806328	0.00693693	0.00619127	0.00686546	0.00460018	0.0071828	0.0038865	0.00321672	0.00347583	0.00315501	0.00182597	0.00331031	0.00327502	0.00409567	0.00280307	0.00482569	0.00229575	0.00490086	0.00318845	0.00292871	0.00300787	0.00350629	0.00264964	0.0046714	0.00427068	0.00391609	0.00608507	0.00333564	0.00257593	0.00462468
TG(16:0_18:1_22:6)	0.00929925	0.00582152	0.00516235	0.00609986	0.00916508	0.00750698	0.00879532	0.00623098	0.00411245	0.00553092	0.00747219	0.00498508	0.00839543	0.00539833	0.00502823	0.00635163	0.0130697	0.00858129	0.00817151	0.00554582	0.00418883	0.00648201	0.00980567	0.006964	0.011864	0.00723573	0.00453203	0.00611556	0.00670026	0.00889037	0.0122795	0.00677025	0.00459478	0.00774877	0.00879482	0.00960835	0.0122061	0.00642539	0.00596114	0.00682918	0.00724081	0.01006	0.010868	0.00557171	0.00474686	0.00783817	0.00839469	0.00918157
TG(18:1_18:1_22:6)	0.00497975	0.00296611	0.0041599	0.00508292	0.00488049	0.00440434	0.00475026	0.00289638	0.00285888	0.00397305	0.00360948	0.00285035	0.00387662	0.00227864	0.00317518	0.00455083	0.00629385	0.00493374	0.00395872	0.00242081	0.00341651	0.00438155	0.00562775	0.00416129	0.00483342	0.00267967	0.00255242	0.00357768	0.00302889	0.0043043	0.00486291	0.00255555	0.00253269	0.00456453	0.00333322	0.00463523	0.00482162	0.00223494	0.00321035	0.00365424	0.00294195	0.00493752	0.00470142	0.00212741	0.00242478	0.00487755	0.00328116	0.00423453

## Sheet: Agpat3_KO_effect_size
LipidIon	es_g	KO	Direction
Cer(18:1;O2/18:0)	-0.143607	Agpat3	Up in KO
Cer(18:1;O2/22:0)	-0.0860663	Agpat3	Up in KO
Cer(18:1;O2/22:1)	-0.108743	Agpat3	Up in KO
Cer(18:1;O2/23:0)	-0.177484	Agpat3	Up in KO
Cer(18:1;O2/24:0)	-0.0860492	Agpat3	Up in KO
Cer(18:1;O2/24:1)	-0.113305	Agpat3	Up in KO
DG(18:0_20:4)	-0.0580547	Agpat3	Up in KO
DG(18:1_20:4)	-0.105948	Agpat3	Up in KO
LPC(15:0)	0.139273	Agpat3	Up in Ctrl
LPC(16:0)a	-0.0166734	Agpat3	Up in KO
LPC(16:0)b	-0.103679	Agpat3	Up in KO
LPC(16:1)	-0.0131798	Agpat3	Up in KO
LPC(17:0)	0.105454	Agpat3	Up in Ctrl
LPC(17:1)b	0.136239	Agpat3	Up in Ctrl
LPC(18:0)	-0.176597	Agpat3	Up in KO
LPC(18:1)a	0.0718251	Agpat3	Up in Ctrl
LPC(18:1)b	-0.0333341	Agpat3	Up in KO
LPC(18:2)	-0.222053	Agpat3	Up in KO
LPC(20:4)	0.013493	Agpat3	Up in Ctrl
LPC(22:6)	0.0590715	Agpat3	Up in Ctrl
LPC(O-16:0)	-0.383174	Agpat3	Up in KO
LPC(O-16:1)/LPC(P-16:0)	0.381119	Agpat3	Up in Ctrl
LPC(O-18:1)/LPC(P-18:0)	-0.236294	Agpat3	Up in KO
LPC(O-18:2)/LPC(P-18:1)	0.151245	Agpat3	Up in Ctrl
LPE(16:0)	-0.0218387	Agpat3	Up in KO
LPE(16:1)	-0.0126173	Agpat3	Up in KO
LPE(17:0)	0.0950291	Agpat3	Up in Ctrl
LPE(17:1)	0.076728	Agpat3	Up in Ctrl
LPE(18:0)	-0.0397893	Agpat3	Up in KO
LPE(18:1)a	-0.0277667	Agpat3	Up in KO
LPE(18:1)b	-0.0406473	Agpat3	Up in KO
LPE(18:2)	0.0355423	Agpat3	Up in Ctrl
LPE(19:3)	0.112581	Agpat3	Up in Ctrl
LPE(20:3)a	0.101253	Agpat3	Up in Ctrl
LPE(20:4)	-0.025981	Agpat3	Up in KO
LPE(22:5)	-0.199279	Agpat3	Up in KO
LPE(22:6)	-0.122336	Agpat3	Up in KO
LPE(O-16:1)/LPE(P-16:0)	0.352219	Agpat3	Up in Ctrl
LPE(O-17:1)/LPE(P-17:0)	0.224592	Agpat3	Up in Ctrl
LPE(O-17:2)/LPE(P-17:1)	0.302636	Agpat3	Up in Ctrl
LPE(O-18:1)/LPE(P-18:0)	0.287704	Agpat3	Up in Ctrl
LPE(O-18:2)/LPE(P-18:1)	0.178161	Agpat3	Up in Ctrl
PC(14:0_15:0)	0.124818	Agpat3	Up in Ctrl
PC(14:0_16:1)	-0.124059	Agpat3	Up in KO
PC(15:0_15:0)	-0.0106595	Agpat3	Up in KO
PC(15:0_16:0)a	0.0557248	Agpat3	Up in Ctrl
PC(15:0_16:1)	0.0921952	Agpat3	Up in Ctrl
PC(15:0_20:4)	0.0587212	Agpat3	Up in Ctrl
PC(15:0_22:6)	0.0125073	Agpat3	Up in Ctrl
PC(16:0_16:0)	-0.205905	Agpat3	Up in KO
PC(16:0_16:1)	-0.232969	Agpat3	Up in KO
PC(16:0_17:0)a	0.0692396	Agpat3	Up in Ctrl
PC(16:0_17:0)b	0.0503836	Agpat3	Up in Ctrl
PC(16:0_17:1)	-0.00126862	Agpat3	Up in KO
PC(16:0_17:2)	0.0820071	Agpat3	Up in Ctrl
PC(16:0_17:3)	-0.204682	Agpat3	Up in KO
PC(16:0_18:1)b	-0.241911	Agpat3	Up in KO
PC(16:0_18:2)a	-0.224399	Agpat3	Up in KO
PC(16:0_18:2)b	-0.111037	Agpat3	Up in KO
PC(16:0_18:3)	0.0571389	Agpat3	Up in Ctrl
PC(16:0_19:3)	0.137022	Agpat3	Up in Ctrl
PC(16:0_20:3)	-0.191778	Agpat3	Up in KO
PC(16:0_20:3)a	0.180023	Agpat3	Up in Ctrl
PC(16:0_20:4)	-0.19309	Agpat3	Up in KO
PC(16:0_20:5)	-0.198787	Agpat3	Up in KO
PC(16:0_21:3)	0.0800442	Agpat3	Up in Ctrl
PC(16:0_22:5)	0.00577406	Agpat3	Up in Ctrl
PC(16:0_22:6)	-0.275501	Agpat3	Up in KO
PC(16:1_16:1)b	-0.206888	Agpat3	Up in KO
PC(16:1_17:1)	-0.0618038	Agpat3	Up in KO
PC(16:1_18:1)	-0.230947	Agpat3	Up in KO
PC(16:1_18:2)b	-0.37908	Agpat3	Up in KO
PC(16:1_19:3)	0.131555	Agpat3	Up in Ctrl
PC(16:1_20:4)a	-0.228908	Agpat3	Up in KO
PC(16:1_20:4)b	-0.170244	Agpat3	Up in KO
PC(16:1_20:5)	-0.21099	Agpat3	Up in KO
PC(16:1_22:6)	0.0181389	Agpat3	Up in Ctrl
PC(17:0_17:0)	-0.201216	Agpat3	Up in KO
PC(17:0_18:1)	0.101969	Agpat3	Up in Ctrl
PC(17:0_18:3)	0.102179	Agpat3	Up in Ctrl
PC(17:0_20:3)	0.13764	Agpat3	Up in Ctrl
PC(17:0_20:4)	-0.175601	Agpat3	Up in KO
PC(17:1_18:1)	-0.0746155	Agpat3	Up in KO
PC(17:1_18:2)	-0.0977824	Agpat3	Up in KO
PC(17:1_18:2)a	-0.375674	Agpat3	Up in KO
PC(17:1_18:4)	-0.030491	Agpat3	Up in KO
PC(17:1_20:4)	-0.196163	Agpat3	Up in KO
PC(17:1_20:4)a	-0.161014	Agpat3	Up in KO
PC(17:1_22:6)	-0.188385	Agpat3	Up in KO
PC(18:0_18:1)	-0.33359	Agpat3	Up in KO
PC(18:0_20:3)a	0.00156506	Agpat3	Up in Ctrl
PC(18:0_20:3)b	0.117957	Agpat3	Up in Ctrl
PC(18:0_20:4)	-0.303537	Agpat3	Up in KO
PC(18:0_22:6)	-0.295707	Agpat3	Up in KO
PC(18:1_18:1)	-0.191101	Agpat3	Up in KO
PC(18:1_18:2)	-0.287388	Agpat3	Up in KO
PC(18:1_19:1)	-0.0415425	Agpat3	Up in KO
PC(18:1_19:3)	0.134314	Agpat3	Up in Ctrl
PC(18:1_20:1)	-0.161731	Agpat3	Up in KO
PC(18:1_20:3)a	-0.154221	Agpat3	Up in KO
PC(18:1_20:3)b	0.0923238	Agpat3	Up in Ctrl
PC(18:1_20:4)	-0.171172	Agpat3	Up in KO
PC(18:1_22:5)a	-0.189281	Agpat3	Up in KO
PC(18:1_22:5)b	-0.0512147	Agpat3	Up in KO
PC(18:1_22:6)	-0.190274	Agpat3	Up in KO
PC(18:2_20:4)	-0.196187	Agpat3	Up in KO
PC(18:2_22:6)	-0.0934325	Agpat3	Up in KO
PC(20:1_20:4)	-0.173118	Agpat3	Up in KO
PC(O-15:0_16:1)	-0.300514	Agpat3	Up in KO
PC(O-16:0_16:0)	-0.428738	Agpat3	Up in KO
PC(O-16:0_16:1)	-0.621383	Agpat3	Up in KO
PC(O-16:0_20:4)	-0.525529	Agpat3	Up in KO
PC(O-16:1_16:0)	0.818028	Agpat3	Up in Ctrl
PC(O-16:1_18:1)	0.777947	Agpat3	Up in Ctrl
PC(O-16:1_20:4)	-0.275918	Agpat3	Up in KO
PC(O-16:1_22:6)	0.610517	Agpat3	Up in Ctrl
PC(O-17:1_18:1)	0.329313	Agpat3	Up in Ctrl
PC(O-18:1_16:0)	-0.521645	Agpat3	Up in KO
PC(O-18:1_18:1)	-0.335093	Agpat3	Up in KO
PC(O-18:1_20:4)	-0.427287	Agpat3	Up in KO
PC(O-18:1_22:6)	-0.452635	Agpat3	Up in KO
PC(O-18:2_20:4)	-0.0698779	Agpat3	Up in KO
PC(O-18:3_18:0)	0.249359	Agpat3	Up in Ctrl
PE(15:0_20:4)	0.134284	Agpat3	Up in Ctrl
PE(16:0_16:0)	-0.09754	Agpat3	Up in KO
PE(16:0_16:1)	-0.141018	Agpat3	Up in KO
PE(16:0_17:1)	0.0582186	Agpat3	Up in Ctrl
PE(16:0_18:1)	-0.351841	Agpat3	Up in KO
PE(16:0_19:3)	0.149296	Agpat3	Up in Ctrl
PE(16:0_20:4)	-0.141448	Agpat3	Up in KO
PE(16:0_22:6)	-0.0802944	Agpat3	Up in KO
PE(16:1_16:1)	-0.262291	Agpat3	Up in KO
PE(16:1_17:1)	-0.00925712	Agpat3	Up in KO
PE(16:1_18:1)	-0.471068	Agpat3	Up in KO
PE(16:1_18:2)	-0.430787	Agpat3	Up in KO
PE(16:1_20:4)b	-0.385716	Agpat3	Up in KO
PE(16:1_20:5)	-0.358514	Agpat3	Up in KO
PE(16:1_22:6)	-0.00844756	Agpat3	Up in KO
PE(17:0_18:1)	0.0126627	Agpat3	Up in Ctrl
PE(17:0_19:3)	0.189187	Agpat3	Up in Ctrl
PE(17:0_20:4)	0.0859949	Agpat3	Up in Ctrl
PE(17:1_18:1)	-0.0841932	Agpat3	Up in KO
PE(17:1_18:2)	-0.218029	Agpat3	Up in KO
PE(17:1_20:4)	-0.0496797	Agpat3	Up in KO
PE(17:1_22:6)	-0.141948	Agpat3	Up in KO
PE(18:0_18:1)	-0.352184	Agpat3	Up in KO
PE(18:0_19:3)	0.146855	Agpat3	Up in Ctrl
PE(18:0_20:3)	0.255502	Agpat3	Up in Ctrl
PE(18:0_20:4)	-0.216151	Agpat3	Up in KO
PE(18:0_22:6)	-0.589339	Agpat3	Up in KO
PE(18:1_18:1)	-0.640213	Agpat3	Up in KO
PE(18:1_18:2)	-0.592974	Agpat3	Up in KO
PE(18:1_19:1)	-0.443181	Agpat3	Up in KO
PE(18:1_20:1)	-0.494187	Agpat3	Up in KO
PE(18:1_20:3)	0.144909	Agpat3	Up in Ctrl
PE(18:1_20:4)	-0.317084	Agpat3	Up in KO
PE(18:1_20:5)	-0.254555	Agpat3	Up in KO
PE(18:1_22:6)	-0.860643	Agpat3	Up in KO
PE(18:2_22:6)	-0.284073	Agpat3	Up in KO
PE(O-16:0_18:1)	-0.253293	Agpat3	Up in KO
PE(O-18:0_22:6)	-0.285834	Agpat3	Up in KO
PE(O-18:1_22:5)	0.171202	Agpat3	Up in Ctrl
PE(O-18:1_22:6)	-1.11556	Agpat3	Up in KO
PE(O-18:2_19:1)	-0.338115	Agpat3	Up in KO
PE(P-16:0_17:1)	0.672868	Agpat3	Up in Ctrl
PE(P-16:0_18:1)	1.39403	Agpat3	Up in Ctrl
PE(P-16:0_22:6)	0.965741	Agpat3	Up in Ctrl
PE(P-17:0_18:1)a	0.35976	Agpat3	Up in Ctrl
PE(P-17:0_18:1)b	0.354701	Agpat3	Up in Ctrl
PE(P-17:1_18:1)	0.362546	Agpat3	Up in Ctrl
PE(P-17:1_20:4)	0.309897	Agpat3	Up in Ctrl
PE(P-18:0_18:1)	0.305078	Agpat3	Up in Ctrl
PE(P-18:0_20:4)	0.322037	Agpat3	Up in Ctrl
PE(P-18:1_16:1)	0.284132	Agpat3	Up in Ctrl
PE(P-18:1_18:1)	0.346095	Agpat3	Up in Ctrl
PE(P-18:1_18:2)	0.332165	Agpat3	Up in Ctrl
PE(P-18:1_18:2)a	-0.154901	Agpat3	Up in KO
PE(P-18:1_20:3)	0.300518	Agpat3	Up in Ctrl
PE(P-18:1_20:4)	0.195539	Agpat3	Up in Ctrl
PE(P-18:1_22:6)	0.0720291	Agpat3	Up in Ctrl
PE(P-18:3_18:1)	0.773286	Agpat3	Up in Ctrl
PE(P-19:1_20:4)	0.0560518	Agpat3	Up in Ctrl
PG(16:0_18:1)	-0.0310293	Agpat3	Up in KO
PG(16:1_18:1)	0.178715	Agpat3	Up in Ctrl
PG(16:1_22:6)	0.0453133	Agpat3	Up in Ctrl
PG(17:1_18:1)	0.199311	Agpat3	Up in Ctrl
PI(16:0_19:3)	0.200654	Agpat3	Up in Ctrl
PI(16:0_20:4)	-0.110209	Agpat3	Up in KO
PI(16:1_20:4)a	0.0172432	Agpat3	Up in Ctrl
PI(16:1_20:4)b	-0.12883	Agpat3	Up in KO
PI(17:0_19:3)	0.220141	Agpat3	Up in Ctrl
PI(17:0_20:3)	0.245851	Agpat3	Up in Ctrl
PI(17:0_20:4)	-0.0131061	Agpat3	Up in KO
PI(17:1_19:3)	0.152964	Agpat3	Up in Ctrl
PI(17:1_20:4)a	0.0197756	Agpat3	Up in Ctrl
PI(17:1_20:4)b	0.00362643	Agpat3	Up in Ctrl
PI(18:0_20:3)	-0.0616841	Agpat3	Up in KO
PI(18:0_20:3)a	0.555075	Agpat3	Up in Ctrl
PI(18:0_20:4)	-0.193458	Agpat3	Up in KO
PI(18:0_20:5)	-0.16211	Agpat3	Up in KO
PI(18:0_22:6)	-0.0524957	Agpat3	Up in KO
PI(18:1_19:3)	0.161848	Agpat3	Up in Ctrl
PI(18:1_20:3)	0.0934979	Agpat3	Up in Ctrl
PI(18:1_20:4)a	-0.260808	Agpat3	Up in KO
PI(18:1_20:4)b	-0.137462	Agpat3	Up in KO
PI(18:1_20:5)a	0.0476364	Agpat3	Up in Ctrl
PI(18:1_20:5)b	-0.11169	Agpat3	Up in KO
PI(18:1_22:6)	-0.203997	Agpat3	Up in KO
PI(19:0_20:4)	-0.0196737	Agpat3	Up in KO
PI(19:1_20:4)	-0.167582	Agpat3	Up in KO
PS(16:0_16:1)	0.0686587	Agpat3	Up in Ctrl
PS(16:0_17:1)	0.0904434	Agpat3	Up in Ctrl
PS(16:0_18:1)	-0.0629847	Agpat3	Up in KO
PS(16:0_20:3)	0.0953047	Agpat3	Up in Ctrl
PS(16:0_20:4)	0.0503018	Agpat3	Up in Ctrl
PS(16:1_18:1)	0.0370466	Agpat3	Up in Ctrl
PS(17:0_18:1)	0.147871	Agpat3	Up in Ctrl
PS(17:0_20:4)	0.400625	Agpat3	Up in Ctrl
PS(17:1_18:1)	0.00646171	Agpat3	Up in Ctrl
PS(18:0_18:1)	-0.174957	Agpat3	Up in KO
PS(18:0_20:3)	0.0410029	Agpat3	Up in Ctrl
PS(18:0_20:4)	-0.130265	Agpat3	Up in KO
PS(18:1_18:1)	-0.152995	Agpat3	Up in KO
PS(18:1_18:2)	0.0978046	Agpat3	Up in Ctrl
PS(18:1_20:3)	-0.185904	Agpat3	Up in KO
PS(18:1_20:4)	-0.0957041	Agpat3	Up in KO
PS(18:1_22:6)	-0.335213	Agpat3	Up in KO
PS(18:2_18:2)	-0.107646	Agpat3	Up in KO
PS(18:2_20:3)	-0.270486	Agpat3	Up in KO
SM(18:1;O2/16:0)	-0.136901	Agpat3	Up in KO
SM(18:1;O2/18:0)	-0.0140245	Agpat3	Up in KO
SM(18:1;O2/18:1)	0.258193	Agpat3	Up in Ctrl
SM(18:1;O2/22:0)	-0.0233656	Agpat3	Up in KO
SM(18:1;O2/24:1)	0.0188267	Agpat3	Up in Ctrl
TG(12:0_14:0_14:0)	-0.313408	Agpat3	Up in KO
TG(12:0_14:0_16:0)	-0.234673	Agpat3	Up in KO
TG(14:0_14:0_16:0)	-0.3619	Agpat3	Up in KO
TG(14:0_15:0_16:0)	-0.269481	Agpat3	Up in KO
TG(14:0_16:0_16:0)	-0.221313	Agpat3	Up in KO
TG(14:0_16:0_16:1)	-0.145926	Agpat3	Up in KO
TG(14:0_16:0_18:1)	0.0477018	Agpat3	Up in Ctrl
TG(15:0_15:0_16:1)	-0.145926	Agpat3	Up in KO
TG(15:0_16:0_16:0)	-0.222173	Agpat3	Up in KO
TG(15:0_16:0_16:1)	0.107287	Agpat3	Up in Ctrl
TG(15:0_16:0_18:1)	0.119497	Agpat3	Up in Ctrl
TG(15:0_16:1_18:1)	0.0677595	Agpat3	Up in Ctrl
TG(16:0_16:0_16:0)	-0.227293	Agpat3	Up in KO
TG(16:0_16:0_17:0)	-0.310735	Agpat3	Up in KO
TG(16:0_16:0_18:0)	-0.246905	Agpat3	Up in KO
TG(16:0_16:0_18:1)	-0.0777334	Agpat3	Up in KO
TG(16:0_16:0_22:6)	-0.0704446	Agpat3	Up in KO
TG(16:0_16:0_24:0)	-0.246545	Agpat3	Up in KO
TG(16:0_16:1_16:1)	-0.106812	Agpat3	Up in KO
TG(16:0_16:1_18:1)	-0.0201081	Agpat3	Up in KO
TG(16:0_17:0_18:1)	0.0181855	Agpat3	Up in Ctrl
TG(16:0_17:1_18:1)	0.0905049	Agpat3	Up in Ctrl
TG(16:0_18:0_18:0)	-0.258118	Agpat3	Up in KO
TG(16:0_18:0_18:1)	-0.1384	Agpat3	Up in KO
TG(16:0_18:1_18:1)	-0.0684201	Agpat3	Up in KO
TG(16:0_18:1_18:2)	-0.0541742	Agpat3	Up in KO
TG(16:0_18:1_19:1)	-0.040898	Agpat3	Up in KO
TG(16:0_18:1_20:1)	-0.119177	Agpat3	Up in KO
TG(16:0_18:1_22:6)	-0.0942493	Agpat3	Up in KO
TG(16:0_18:2_18:2)	-0.0896893	Agpat3	Up in KO
TG(16:0_19:1_20:1)	-0.217729	Agpat3	Up in KO
TG(16:1_16:1_18:1)	-0.0858487	Agpat3	Up in KO
TG(16:1_17:1_18:1)	0.0642252	Agpat3	Up in Ctrl
TG(17:0_17:0_17:0)	-0.165453	Agpat3	Up in KO
TG(17:1_17:1_17:1)	0.06435	Agpat3	Up in Ctrl
TG(17:1_18:1_18:1)	0.0393817	Agpat3	Up in Ctrl
TG(18:0_18:0_18:0)	-0.266198	Agpat3	Up in KO
TG(18:0_18:0_18:1)	-0.196721	Agpat3	Up in KO
TG(18:1_18:1_18:1)	-0.0979569	Agpat3	Up in KO
TG(18:1_18:1_18:2)	-0.0240849	Agpat3	Up in KO
TG(18:1_18:1_19:1)	0.0167693	Agpat3	Up in Ctrl
TG(18:1_18:1_22:6)	-0.0493571	Agpat3	Up in KO
TG(18:1_18:2_18:2)	-0.266321	Agpat3	Up in KO
TG(18:2_18:2_18:2)	-0.216554	Agpat3	Up in KO

## Sheet: Elovl5_KO_effect_size
LipidIon	es_g	KO	Direction
Cer(18:1;O2/18:0)	-0.0144054	Elovl5	Up in KO
Cer(18:1;O2/22:0)	-0.0854801	Elovl5	Up in KO
Cer(18:1;O2/22:1)	0.100714	Elovl5	Up in Ctrl
Cer(18:1;O2/23:0)	-0.345532	Elovl5	Up in KO
Cer(18:1;O2/24:0)	-0.090316	Elovl5	Up in KO
Cer(18:1;O2/24:1)	0.0128695	Elovl5	Up in Ctrl
DG(18:0_20:4)	-0.0649902	Elovl5	Up in KO
DG(18:1_20:4)	-0.0263257	Elovl5	Up in KO
LPC(15:0)	0.0373416	Elovl5	Up in Ctrl
LPC(16:0)a	-0.0713781	Elovl5	Up in KO
LPC(16:0)b	-0.0145187	Elovl5	Up in KO
LPC(16:1)	-0.348702	Elovl5	Up in KO
LPC(17:0)	0.0294027	Elovl5	Up in Ctrl
LPC(17:1)b	-0.125767	Elovl5	Up in KO
LPC(18:0)	-0.132503	Elovl5	Up in KO
LPC(18:1)a	0.0785461	Elovl5	Up in Ctrl
LPC(18:1)b	0.0192935	Elovl5	Up in Ctrl
LPC(18:2)	-0.282099	Elovl5	Up in KO
LPC(20:4)	0.0235501	Elovl5	Up in Ctrl
LPC(22:6)	-0.00692154	Elovl5	Up in KO
LPC(O-16:0)	-0.220251	Elovl5	Up in KO
LPC(O-16:1)/LPC(P-16:0)	0.383719	Elovl5	Up in Ctrl
LPC(O-18:1)/LPC(P-18:0)	-0.0386178	Elovl5	Up in KO
LPC(O-18:2)/LPC(P-18:1)	0.190053	Elovl5	Up in Ctrl
LPE(16:0)	-0.0549585	Elovl5	Up in KO
LPE(16:1)	-0.244214	Elovl5	Up in KO
LPE(17:0)	0.0237796	Elovl5	Up in Ctrl
LPE(17:1)	-0.0428673	Elovl5	Up in KO
LPE(18:0)	-0.0608114	Elovl5	Up in KO
LPE(18:1)a	-0.0198901	Elovl5	Up in KO
LPE(18:1)b	0.0230368	Elovl5	Up in Ctrl
LPE(18:2)	-0.0613317	Elovl5	Up in KO
LPE(19:3)	0.0598724	Elovl5	Up in Ctrl
LPE(20:3)a	0.136443	Elovl5	Up in Ctrl
LPE(20:4)	-0.0189305	Elovl5	Up in KO
LPE(22:5)	-0.169812	Elovl5	Up in KO
LPE(22:6)	-0.111057	Elovl5	Up in KO
LPE(O-16:1)/LPE(P-16:0)	0.360166	Elovl5	Up in Ctrl
LPE(O-17:1)/LPE(P-17:0)	0.185186	Elovl5	Up in Ctrl
LPE(O-17:2)/LPE(P-17:1)	0.307458	Elovl5	Up in Ctrl
LPE(O-18:1)/LPE(P-18:0)	0.302311	Elovl5	Up in Ctrl
LPE(O-18:2)/LPE(P-18:1)	0.210096	Elovl5	Up in Ctrl
PC(14:0_15:0)	0.0151533	Elovl5	Up in Ctrl
PC(14:0_16:1)	-0.539319	Elovl5	Up in KO
PC(15:0_15:0)	0.0347123	Elovl5	Up in Ctrl
PC(15:0_16:0)a	0.0461796	Elovl5	Up in Ctrl
PC(15:0_16:1)	-0.384002	Elovl5	Up in KO
PC(15:0_20:4)	-0.238379	Elovl5	Up in KO
PC(15:0_22:6)	-0.103277	Elovl5	Up in KO
PC(16:0_16:0)	-0.0863143	Elovl5	Up in KO
PC(16:0_16:1)	-0.362141	Elovl5	Up in KO
PC(16:0_17:0)a	0.103345	Elovl5	Up in Ctrl
PC(16:0_17:0)b	0.0853027	Elovl5	Up in Ctrl
PC(16:0_17:1)	-0.068656	Elovl5	Up in KO
PC(16:0_17:2)	-1.82533	Elovl5	Up in KO
PC(16:0_17:3)	-0.154261	Elovl5	Up in KO
PC(16:0_18:1)b	-0.027252	Elovl5	Up in KO
PC(16:0_18:2)a	-0.304229	Elovl5	Up in KO
PC(16:0_18:2)b	-0.767657	Elovl5	Up in KO
PC(16:0_18:3)	-2.00633	Elovl5	Up in KO
PC(16:0_19:3)	0.0595309	Elovl5	Up in Ctrl
PC(16:0_20:3)	0.0782325	Elovl5	Up in Ctrl
PC(16:0_20:3)a	0.226144	Elovl5	Up in Ctrl
PC(16:0_20:4)	-0.0612091	Elovl5	Up in KO
PC(16:0_20:5)	-0.108596	Elovl5	Up in KO
PC(16:0_21:3)	0.316667	Elovl5	Up in Ctrl
PC(16:0_22:5)	0.20953	Elovl5	Up in Ctrl
PC(16:0_22:6)	-0.0981449	Elovl5	Up in KO
PC(16:1_16:1)b	-0.846004	Elovl5	Up in KO
PC(16:1_17:1)	-1.17793	Elovl5	Up in KO
PC(16:1_18:1)	-0.345192	Elovl5	Up in KO
PC(16:1_18:2)b	-0.442143	Elovl5	Up in KO
PC(16:1_19:3)	-1.24982	Elovl5	Up in KO
PC(16:1_20:4)a	-0.256973	Elovl5	Up in KO
PC(16:1_20:4)b	-0.497696	Elovl5	Up in KO
PC(16:1_20:5)	-0.341541	Elovl5	Up in KO
PC(16:1_22:6)	-0.298198	Elovl5	Up in KO
PC(17:0_17:0)	-0.1429	Elovl5	Up in KO
PC(17:0_18:1)	0.225925	Elovl5	Up in Ctrl
PC(17:0_18:3)	0.177596	Elovl5	Up in Ctrl
PC(17:0_20:3)	0.126472	Elovl5	Up in Ctrl
PC(17:0_20:4)	-0.0982802	Elovl5	Up in KO
PC(17:1_18:1)	-0.154574	Elovl5	Up in KO
PC(17:1_18:2)	-0.906627	Elovl5	Up in KO
PC(17:1_18:2)a	-0.50483	Elovl5	Up in KO
PC(17:1_18:4)	-0.751138	Elovl5	Up in KO
PC(17:1_20:4)	-0.186138	Elovl5	Up in KO
PC(17:1_20:4)a	-0.620103	Elovl5	Up in KO
PC(17:1_22:6)	-0.620504	Elovl5	Up in KO
PC(18:0_18:1)	-0.0520574	Elovl5	Up in KO
PC(18:0_20:3)a	0.439283	Elovl5	Up in Ctrl
PC(18:0_20:3)b	0.309105	Elovl5	Up in Ctrl
PC(18:0_20:4)	-0.118971	Elovl5	Up in KO
PC(18:0_22:6)	-0.0847459	Elovl5	Up in KO
PC(18:1_18:1)	0.0429874	Elovl5	Up in Ctrl
PC(18:1_18:2)	-0.194513	Elovl5	Up in KO
PC(18:1_19:1)	0.353536	Elovl5	Up in Ctrl
PC(18:1_19:3)	0.133277	Elovl5	Up in Ctrl
PC(18:1_20:1)	0.131896	Elovl5	Up in Ctrl
PC(18:1_20:3)a	0.170386	Elovl5	Up in Ctrl
PC(18:1_20:3)b	0.45628	Elovl5	Up in Ctrl
PC(18:1_20:4)	-0.0433361	Elovl5	Up in KO
PC(18:1_22:5)a	-0.0207362	Elovl5	Up in KO
PC(18:1_22:5)b	0.207903	Elovl5	Up in Ctrl
PC(18:1_22:6)	-0.032241	Elovl5	Up in KO
PC(18:2_20:4)	-0.159825	Elovl5	Up in KO
PC(18:2_22:6)	-0.0274727	Elovl5	Up in KO
PC(20:1_20:4)	0.102954	Elovl5	Up in Ctrl
PC(O-15:0_16:1)	-0.50885	Elovl5	Up in KO
PC(O-16:0_16:0)	-0.247165	Elovl5	Up in KO
PC(O-16:0_16:1)	-0.706235	Elovl5	Up in KO
PC(O-16:0_20:4)	-0.285872	Elovl5	Up in KO
PC(O-16:1_16:0)	0.837246	Elovl5	Up in Ctrl
PC(O-16:1_18:1)	0.818684	Elovl5	Up in Ctrl
PC(O-16:1_20:4)	-0.297238	Elovl5	Up in KO
PC(O-16:1_22:6)	0.619768	Elovl5	Up in Ctrl
PC(O-17:1_18:1)	0.408233	Elovl5	Up in Ctrl
PC(O-18:1_16:0)	-0.146597	Elovl5	Up in KO
PC(O-18:1_18:1)	0.0496681	Elovl5	Up in Ctrl
PC(O-18:1_20:4)	-0.18538	Elovl5	Up in KO
PC(O-18:1_22:6)	-0.147602	Elovl5	Up in KO
PC(O-18:2_20:4)	0.0824172	Elovl5	Up in Ctrl
PC(O-18:3_18:0)	0.363997	Elovl5	Up in Ctrl
PE(15:0_20:4)	-0.00294218	Elovl5	Up in KO
PE(16:0_16:0)	-0.0604048	Elovl5	Up in KO
PE(16:0_16:1)	-0.631625	Elovl5	Up in KO
PE(16:0_17:1)	-0.0691241	Elovl5	Up in KO
PE(16:0_18:1)	-0.258245	Elovl5	Up in KO
PE(16:0_19:3)	0.0652757	Elovl5	Up in Ctrl
PE(16:0_20:4)	-0.134354	Elovl5	Up in KO
PE(16:0_22:6)	-0.108855	Elovl5	Up in KO
PE(16:1_16:1)	-1.42145	Elovl5	Up in KO
PE(16:1_17:1)	-0.497156	Elovl5	Up in KO
PE(16:1_18:1)	-0.970831	Elovl5	Up in KO
PE(16:1_18:2)	-0.766714	Elovl5	Up in KO
PE(16:1_20:4)b	-0.984886	Elovl5	Up in KO
PE(16:1_20:5)	-0.795182	Elovl5	Up in KO
PE(16:1_22:6)	-0.237947	Elovl5	Up in KO
PE(17:0_18:1)	-0.0456636	Elovl5	Up in KO
PE(17:0_19:3)	0.123545	Elovl5	Up in Ctrl
PE(17:0_20:4)	-0.0743527	Elovl5	Up in KO
PE(17:1_18:1)	-0.192839	Elovl5	Up in KO
PE(17:1_18:2)	-0.374243	Elovl5	Up in KO
PE(17:1_20:4)	-0.510751	Elovl5	Up in KO
PE(17:1_22:6)	-0.458747	Elovl5	Up in KO
PE(18:0_18:1)	-0.231542	Elovl5	Up in KO
PE(18:0_19:3)	0.18244	Elovl5	Up in Ctrl
PE(18:0_20:3)	0.330584	Elovl5	Up in Ctrl
PE(18:0_20:4)	-0.142905	Elovl5	Up in KO
PE(18:0_22:6)	-0.644646	Elovl5	Up in KO
PE(18:1_18:1)	-0.270421	Elovl5	Up in KO
PE(18:1_18:2)	-0.446576	Elovl5	Up in KO
PE(18:1_19:1)	0.39366	Elovl5	Up in Ctrl
PE(18:1_20:1)	0.0903752	Elovl5	Up in Ctrl
PE(18:1_20:3)	0.235291	Elovl5	Up in Ctrl
PE(18:1_20:4)	-0.138257	Elovl5	Up in KO
PE(18:1_20:5)	-0.258374	Elovl5	Up in KO
PE(18:1_22:6)	-0.517226	Elovl5	Up in KO
PE(18:2_22:6)	-0.226279	Elovl5	Up in KO
PE(O-16:0_18:1)	-0.107985	Elovl5	Up in KO
PE(O-18:0_22:6)	-0.0653757	Elovl5	Up in KO
PE(O-18:1_22:5)	0.252924	Elovl5	Up in Ctrl
PE(O-18:1_22:6)	-0.255508	Elovl5	Up in KO
PE(O-18:2_19:1)	-0.277065	Elovl5	Up in KO
PE(P-16:0_17:1)	0.619202	Elovl5	Up in Ctrl
PE(P-16:0_18:1)	1.46573	Elovl5	Up in Ctrl
PE(P-16:0_22:6)	0.957623	Elovl5	Up in Ctrl
PE(P-17:0_18:1)a	0.415424	Elovl5	Up in Ctrl
PE(P-17:0_18:1)b	0.401957	Elovl5	Up in Ctrl
PE(P-17:1_18:1)	0.349421	Elovl5	Up in Ctrl
PE(P-17:1_20:4)	0.246728	Elovl5	Up in Ctrl
PE(P-18:0_18:1)	0.389188	Elovl5	Up in Ctrl
PE(P-18:0_20:4)	0.40462	Elovl5	Up in Ctrl
PE(P-18:1_16:1)	0.193568	Elovl5	Up in Ctrl
PE(P-18:1_18:1)	0.587838	Elovl5	Up in Ctrl
PE(P-18:1_18:2)	0.724448	Elovl5	Up in Ctrl
PE(P-18:1_18:2)a	-0.045695	Elovl5	Up in KO
PE(P-18:1_20:3)	0.403042	Elovl5	Up in Ctrl
PE(P-18:1_20:4)	0.323614	Elovl5	Up in Ctrl
PE(P-18:1_22:6)	0.449154	Elovl5	Up in Ctrl
PE(P-18:3_18:1)	0.802375	Elovl5	Up in Ctrl
PE(P-19:1_20:4)	0.234935	Elovl5	Up in Ctrl
PG(16:0_18:1)	0.0368161	Elovl5	Up in Ctrl
PG(16:1_18:1)	-0.16233	Elovl5	Up in KO
PG(16:1_22:6)	-0.043347	Elovl5	Up in KO
PG(17:1_18:1)	0.0523013	Elovl5	Up in Ctrl
PI(16:0_19:3)	0.10584	Elovl5	Up in Ctrl
PI(16:0_20:4)	0.0418779	Elovl5	Up in Ctrl
PI(16:1_20:4)a	-0.217684	Elovl5	Up in KO
PI(16:1_20:4)b	-0.0197585	Elovl5	Up in KO
PI(17:0_19:3)	0.136444	Elovl5	Up in Ctrl
PI(17:0_20:3)	0.137293	Elovl5	Up in Ctrl
PI(17:0_20:4)	0.0137696	Elovl5	Up in Ctrl
PI(17:1_19:3)	-0.0149862	Elovl5	Up in KO
PI(17:1_20:4)a	0.0007423	Elovl5	Up in Ctrl
PI(17:1_20:4)b	-0.352274	Elovl5	Up in KO
PI(18:0_20:3)	0.24343	Elovl5	Up in Ctrl
PI(18:0_20:3)a	0.874079	Elovl5	Up in Ctrl
PI(18:0_20:4)	-0.0481306	Elovl5	Up in KO
PI(18:0_20:5)	-0.046246	Elovl5	Up in KO
PI(18:0_22:6)	-0.104228	Elovl5	Up in KO
PI(18:1_19:3)	0.110695	Elovl5	Up in Ctrl
PI(18:1_20:3)	0.358485	Elovl5	Up in Ctrl
PI(18:1_20:4)a	0.0278439	Elovl5	Up in Ctrl
PI(18:1_20:4)b	-0.0535886	Elovl5	Up in KO
PI(18:1_20:5)a	-0.0304828	Elovl5	Up in KO
PI(18:1_20:5)b	0.033511	Elovl5	Up in Ctrl
PI(18:1_22:6)	-0.15609	Elovl5	Up in KO
PI(19:0_20:4)	-0.132109	Elovl5	Up in KO
PI(19:1_20:4)	0.318869	Elovl5	Up in Ctrl
PS(16:0_16:1)	-0.240974	Elovl5	Up in KO
PS(16:0_17:1)	-0.154875	Elovl5	Up in KO
PS(16:0_18:1)	-0.05151	Elovl5	Up in KO
PS(16:0_20:3)	-0.0936253	Elovl5	Up in KO
PS(16:0_20:4)	-0.0147824	Elovl5	Up in KO
PS(16:1_18:1)	-0.330165	Elovl5	Up in KO
PS(17:0_18:1)	0.0539775	Elovl5	Up in Ctrl
PS(17:0_20:4)	0.132014	Elovl5	Up in Ctrl
PS(17:1_18:1)	0.0739467	Elovl5	Up in Ctrl
PS(18:0_18:1)	-0.07112	Elovl5	Up in KO
PS(18:0_20:3)	-0.025788	Elovl5	Up in KO
PS(18:0_20:4)	-0.0635308	Elovl5	Up in KO
PS(18:1_18:1)	0.0261375	Elovl5	Up in Ctrl
PS(18:1_18:2)	-0.0938981	Elovl5	Up in KO
PS(18:1_20:3)	-0.0789682	Elovl5	Up in KO
PS(18:1_20:4)	0.0199749	Elovl5	Up in Ctrl
PS(18:1_22:6)	-0.108945	Elovl5	Up in KO
PS(18:2_18:2)	-0.0115948	Elovl5	Up in KO
PS(18:2_20:3)	-0.068919	Elovl5	Up in KO
SM(18:1;O2/16:0)	-0.132641	Elovl5	Up in KO
SM(18:1;O2/18:0)	0.0263069	Elovl5	Up in Ctrl
SM(18:1;O2/18:1)	0.493615	Elovl5	Up in Ctrl
SM(18:1;O2/22:0)	-0.241623	Elovl5	Up in KO
SM(18:1;O2/24:1)	0.107767	Elovl5	Up in Ctrl
TG(12:0_14:0_14:0)	-0.228554	Elovl5	Up in KO
TG(12:0_14:0_16:0)	-0.167087	Elovl5	Up in KO
TG(14:0_14:0_16:0)	-0.333946	Elovl5	Up in KO
TG(14:0_15:0_16:0)	-0.245093	Elovl5	Up in KO
TG(14:0_16:0_16:0)	-0.146554	Elovl5	Up in KO
TG(14:0_16:0_16:1)	-0.300508	Elovl5	Up in KO
TG(14:0_16:0_18:1)	-0.0752894	Elovl5	Up in KO
TG(15:0_15:0_16:1)	-0.300508	Elovl5	Up in KO
TG(15:0_16:0_16:0)	-0.173324	Elovl5	Up in KO
TG(15:0_16:0_16:1)	-0.110499	Elovl5	Up in KO
TG(15:0_16:0_18:1)	0.16146	Elovl5	Up in Ctrl
TG(15:0_16:1_18:1)	-0.340777	Elovl5	Up in KO
TG(16:0_16:0_16:0)	-0.152808	Elovl5	Up in KO
TG(16:0_16:0_17:0)	-0.287081	Elovl5	Up in KO
TG(16:0_16:0_18:0)	-0.199444	Elovl5	Up in KO
TG(16:0_16:0_18:1)	0.0765808	Elovl5	Up in Ctrl
TG(16:0_16:0_22:6)	0.162196	Elovl5	Up in Ctrl
TG(16:0_16:0_24:0)	-0.164067	Elovl5	Up in KO
TG(16:0_16:1_16:1)	-0.482944	Elovl5	Up in KO
TG(16:0_16:1_18:1)	-0.0973989	Elovl5	Up in KO
TG(16:0_17:0_18:1)	0.140658	Elovl5	Up in Ctrl
TG(16:0_17:1_18:1)	0.126813	Elovl5	Up in Ctrl
TG(16:0_18:0_18:0)	-0.191176	Elovl5	Up in KO
TG(16:0_18:0_18:1)	0.00337176	Elovl5	Up in Ctrl
TG(16:0_18:1_18:1)	0.141593	Elovl5	Up in Ctrl
TG(16:0_18:1_18:2)	5.8631e-05	Elovl5	Up in Ctrl
TG(16:0_18:1_19:1)	0.383816	Elovl5	Up in Ctrl
TG(16:0_18:1_20:1)	0.0753832	Elovl5	Up in Ctrl
TG(16:0_18:1_22:6)	0.182166	Elovl5	Up in Ctrl
TG(16:0_18:2_18:2)	-0.196038	Elovl5	Up in KO
TG(16:0_19:1_20:1)	0.246675	Elovl5	Up in Ctrl
TG(16:1_16:1_18:1)	-0.493751	Elovl5	Up in KO
TG(16:1_17:1_18:1)	-0.370338	Elovl5	Up in KO
TG(17:0_17:0_17:0)	-0.159882	Elovl5	Up in KO
TG(17:1_17:1_17:1)	-0.676985	Elovl5	Up in KO
TG(17:1_18:1_18:1)	0.207004	Elovl5	Up in Ctrl
TG(18:0_18:0_18:0)	-0.190195	Elovl5	Up in KO
TG(18:0_18:0_18:1)	-0.116946	Elovl5	Up in KO
TG(18:1_18:1_18:1)	0.100867	Elovl5	Up in Ctrl
TG(18:1_18:1_18:2)	0.0805499	Elovl5	Up in Ctrl
TG(18:1_18:1_19:1)	0.414402	Elovl5	Up in Ctrl
TG(18:1_18:1_22:6)	0.167316	Elovl5	Up in Ctrl
TG(18:1_18:2_18:2)	-0.236321	Elovl5	Up in KO
TG(18:2_18:2_18:2)	-0.190046	Elovl5	Up in KO

## Sheet: Fads2_KO_effect_size
LipidIon	es_g	KO	Direction
Cer(18:1;O2/18:0)	-0.0416186	Fads2	Up in KO
Cer(18:1;O2/22:0)	0.0574519	Fads2	Up in Ctrl
Cer(18:1;O2/22:1)	-0.143778	Fads2	Up in KO
Cer(18:1;O2/23:0)	-0.0578587	Fads2	Up in KO
Cer(18:1;O2/24:0)	0.0556139	Fads2	Up in Ctrl
Cer(18:1;O2/24:1)	-0.0322755	Fads2	Up in KO
DG(18:0_20:4)	-0.153535	Fads2	Up in KO
DG(18:1_20:4)	-0.248066	Fads2	Up in KO
LPC(15:0)	0.143194	Fads2	Up in Ctrl
LPC(16:0)a	-0.106828	Fads2	Up in KO
LPC(16:0)b	0.0451145	Fads2	Up in Ctrl
LPC(16:1)	0.0612505	Fads2	Up in Ctrl
LPC(17:0)	0.198753	Fads2	Up in Ctrl
LPC(17:1)b	-0.0438656	Fads2	Up in KO
LPC(18:0)	-0.108323	Fads2	Up in KO
LPC(18:1)a	-0.513897	Fads2	Up in KO
LPC(18:1)b	-0.0361271	Fads2	Up in KO
LPC(18:2)	-1.41627	Fads2	Up in KO
LPC(20:4)	0.0990314	Fads2	Up in Ctrl
LPC(22:6)	0.257422	Fads2	Up in Ctrl
LPC(O-16:0)	-0.0225752	Fads2	Up in KO
LPC(O-16:1)/LPC(P-16:0)	0.071241	Fads2	Up in Ctrl
LPC(O-18:1)/LPC(P-18:0)	-0.107987	Fads2	Up in KO
LPC(O-18:2)/LPC(P-18:1)	0.0194889	Fads2	Up in Ctrl
LPE(16:0)	0.0722587	Fads2	Up in Ctrl
LPE(16:1)	0.0275016	Fads2	Up in Ctrl
LPE(17:0)	0.143447	Fads2	Up in Ctrl
LPE(17:1)	-0.0796627	Fads2	Up in KO
LPE(18:0)	0.0822579	Fads2	Up in Ctrl
LPE(18:1)a	-0.00227699	Fads2	Up in KO
LPE(18:1)b	-0.263257	Fads2	Up in KO
LPE(18:2)	-0.212489	Fads2	Up in KO
LPE(19:3)	0.127221	Fads2	Up in Ctrl
LPE(20:3)a	0.0946894	Fads2	Up in Ctrl
LPE(20:4)	-0.00313466	Fads2	Up in KO
LPE(22:5)	-0.376649	Fads2	Up in KO
LPE(22:6)	-0.0171108	Fads2	Up in KO
LPE(O-16:1)/LPE(P-16:0)	0.0940115	Fads2	Up in Ctrl
LPE(O-17:1)/LPE(P-17:0)	0.0506185	Fads2	Up in Ctrl
LPE(O-17:2)/LPE(P-17:1)	0.0807087	Fads2	Up in Ctrl
LPE(O-18:1)/LPE(P-18:0)	0.0878683	Fads2	Up in Ctrl
LPE(O-18:2)/LPE(P-18:1)	0.0670577	Fads2	Up in Ctrl
PC(14:0_15:0)	0.0595211	Fads2	Up in Ctrl
PC(14:0_16:1)	-0.0628914	Fads2	Up in KO
PC(15:0_15:0)	0.00890411	Fads2	Up in Ctrl
PC(15:0_16:0)a	0.0410998	Fads2	Up in Ctrl
PC(15:0_16:1)	0.132301	Fads2	Up in Ctrl
PC(15:0_20:4)	0.910026	Fads2	Up in Ctrl
PC(15:0_22:6)	0.511961	Fads2	Up in Ctrl
PC(16:0_16:0)	-0.136908	Fads2	Up in KO
PC(16:0_16:1)	-0.111996	Fads2	Up in KO
PC(16:0_17:0)a	-0.0138934	Fads2	Up in KO
PC(16:0_17:0)b	-0.144201	Fads2	Up in KO
PC(16:0_17:1)	-0.111141	Fads2	Up in KO
PC(16:0_17:2)	0.440829	Fads2	Up in Ctrl
PC(16:0_17:3)	-0.0509953	Fads2	Up in KO
PC(16:0_18:1)b	-0.200424	Fads2	Up in KO
PC(16:0_18:2)a	-2.73534	Fads2	Up in KO
PC(16:0_18:2)b	0.104804	Fads2	Up in Ctrl
PC(16:0_18:3)	0.729172	Fads2	Up in Ctrl
PC(16:0_19:3)	0.27207	Fads2	Up in Ctrl
PC(16:0_20:3)	-0.0458144	Fads2	Up in KO
PC(16:0_20:3)a	0.330745	Fads2	Up in Ctrl
PC(16:0_20:4)	0.146409	Fads2	Up in Ctrl
PC(16:0_20:5)	0.0874082	Fads2	Up in Ctrl
PC(16:0_21:3)	0.21384	Fads2	Up in Ctrl
PC(16:0_22:5)	0.43668	Fads2	Up in Ctrl
PC(16:0_22:6)	0.604394	Fads2	Up in Ctrl
PC(16:1_16:1)b	0.0322785	Fads2	Up in Ctrl
PC(16:1_17:1)	-0.270261	Fads2	Up in KO
PC(16:1_18:1)	-0.0251008	Fads2	Up in KO
PC(16:1_18:2)b	-1.3712	Fads2	Up in KO
PC(16:1_19:3)	0.476017	Fads2	Up in Ctrl
PC(16:1_20:4)a	0.0057298	Fads2	Up in Ctrl
PC(16:1_20:4)b	0.209119	Fads2	Up in Ctrl
PC(16:1_20:5)	0.0730547	Fads2	Up in Ctrl
PC(16:1_22:6)	0.502068	Fads2	Up in Ctrl
PC(17:0_17:0)	-0.218083	Fads2	Up in KO
PC(17:0_18:1)	-0.133269	Fads2	Up in KO
PC(17:0_18:3)	-0.127101	Fads2	Up in KO
PC(17:0_20:3)	0.223845	Fads2	Up in Ctrl
PC(17:0_20:4)	0.548308	Fads2	Up in Ctrl
PC(17:1_18:1)	-0.229358	Fads2	Up in KO
PC(17:1_18:2)	0.0413567	Fads2	Up in Ctrl
PC(17:1_18:2)a	-3.22134	Fads2	Up in KO
PC(17:1_18:4)	0.0709541	Fads2	Up in Ctrl
PC(17:1_20:4)	-0.143627	Fads2	Up in KO
PC(17:1_20:4)a	0.595174	Fads2	Up in Ctrl
PC(17:1_22:6)	0.43383	Fads2	Up in Ctrl
PC(18:0_18:1)	-0.462845	Fads2	Up in KO
PC(18:0_20:3)a	-0.0754532	Fads2	Up in KO
PC(18:0_20:3)b	0.318659	Fads2	Up in Ctrl
PC(18:0_20:4)	0.0588381	Fads2	Up in Ctrl
PC(18:0_22:6)	0.232304	Fads2	Up in Ctrl
PC(18:1_18:1)	-0.281328	Fads2	Up in KO
PC(18:1_18:2)	-2.00474	Fads2	Up in KO
PC(18:1_19:1)	-0.53212	Fads2	Up in KO
PC(18:1_19:3)	0.277805	Fads2	Up in Ctrl
PC(18:1_20:1)	-0.348432	Fads2	Up in KO
PC(18:1_20:3)a	-0.184918	Fads2	Up in KO
PC(18:1_20:3)b	0.197546	Fads2	Up in Ctrl
PC(18:1_20:4)	0.037626	Fads2	Up in Ctrl
PC(18:1_22:5)a	-0.144404	Fads2	Up in KO
PC(18:1_22:5)b	0.428125	Fads2	Up in Ctrl
PC(18:1_22:6)	0.225621	Fads2	Up in Ctrl
PC(18:2_20:4)	-0.0457744	Fads2	Up in KO
PC(18:2_22:6)	-0.51351	Fads2	Up in KO
PC(20:1_20:4)	0.0073719	Fads2	Up in Ctrl
PC(O-15:0_16:1)	-0.00808605	Fads2	Up in KO
PC(O-16:0_16:0)	-0.224709	Fads2	Up in KO
PC(O-16:0_16:1)	-0.220999	Fads2	Up in KO
PC(O-16:0_20:4)	-0.00553971	Fads2	Up in KO
PC(O-16:1_16:0)	-0.139243	Fads2	Up in KO
PC(O-16:1_18:1)	-0.245365	Fads2	Up in KO
PC(O-16:1_20:4)	-0.12904	Fads2	Up in KO
PC(O-16:1_22:6)	0.114887	Fads2	Up in Ctrl
PC(O-17:1_18:1)	-0.469349	Fads2	Up in KO
PC(O-18:1_16:0)	-0.616384	Fads2	Up in KO
PC(O-18:1_18:1)	-0.593198	Fads2	Up in KO
PC(O-18:1_20:4)	-0.0849148	Fads2	Up in KO
PC(O-18:1_22:6)	-0.0967308	Fads2	Up in KO
PC(O-18:2_20:4)	0.031493	Fads2	Up in Ctrl
PC(O-18:3_18:0)	-0.269054	Fads2	Up in KO
PE(15:0_20:4)	0.33147	Fads2	Up in Ctrl
PE(16:0_16:0)	-0.238	Fads2	Up in KO
PE(16:0_16:1)	0.0124764	Fads2	Up in Ctrl
PE(16:0_17:1)	0.0558637	Fads2	Up in Ctrl
PE(16:0_18:1)	-0.24967	Fads2	Up in KO
PE(16:0_19:3)	0.239273	Fads2	Up in Ctrl
PE(16:0_20:4)	0.103804	Fads2	Up in Ctrl
PE(16:0_22:6)	0.316043	Fads2	Up in Ctrl
PE(16:1_16:1)	0.125965	Fads2	Up in Ctrl
PE(16:1_17:1)	0.0442555	Fads2	Up in Ctrl
PE(16:1_18:1)	-0.151066	Fads2	Up in KO
PE(16:1_18:2)	-1.43481	Fads2	Up in KO
PE(16:1_20:4)b	0.368277	Fads2	Up in Ctrl
PE(16:1_20:5)	0.091976	Fads2	Up in Ctrl
PE(16:1_22:6)	0.218671	Fads2	Up in Ctrl
PE(17:0_18:1)	-0.130353	Fads2	Up in KO
PE(17:0_19:3)	0.262146	Fads2	Up in Ctrl
PE(17:0_20:4)	0.260764	Fads2	Up in Ctrl
PE(17:1_18:1)	-0.117125	Fads2	Up in KO
PE(17:1_18:2)	-1.8078	Fads2	Up in KO
PE(17:1_20:4)	0.230107	Fads2	Up in Ctrl
PE(17:1_22:6)	0.180197	Fads2	Up in Ctrl
PE(18:0_18:1)	-0.282162	Fads2	Up in KO
PE(18:0_19:3)	0.211559	Fads2	Up in Ctrl
PE(18:0_20:3)	0.256937	Fads2	Up in Ctrl
PE(18:0_20:4)	-0.0620964	Fads2	Up in KO
PE(18:0_22:6)	0.325027	Fads2	Up in Ctrl
PE(18:1_18:1)	-0.450799	Fads2	Up in KO
PE(18:1_18:2)	-2.74651	Fads2	Up in KO
PE(18:1_19:1)	-1.97309	Fads2	Up in KO
PE(18:1_20:1)	-0.631905	Fads2	Up in KO
PE(18:1_20:3)	0.170297	Fads2	Up in Ctrl
PE(18:1_20:4)	-0.0489582	Fads2	Up in KO
PE(18:1_20:5)	0.209222	Fads2	Up in Ctrl
PE(18:1_22:6)	0.223817	Fads2	Up in Ctrl
PE(18:2_22:6)	-0.0266926	Fads2	Up in KO
PE(O-16:0_18:1)	-0.182702	Fads2	Up in KO
PE(O-18:0_22:6)	-0.330305	Fads2	Up in KO
PE(O-18:1_22:5)	-0.44104	Fads2	Up in KO
PE(O-18:1_22:6)	0.00603097	Fads2	Up in Ctrl
PE(O-18:2_19:1)	-0.116236	Fads2	Up in KO
PE(P-16:0_17:1)	-0.106076	Fads2	Up in KO
PE(P-16:0_18:1)	-0.314861	Fads2	Up in KO
PE(P-16:0_22:6)	0.249414	Fads2	Up in Ctrl
PE(P-17:0_18:1)a	-0.472876	Fads2	Up in KO
PE(P-17:0_18:1)b	-0.439828	Fads2	Up in KO
PE(P-17:1_18:1)	-0.332449	Fads2	Up in KO
PE(P-17:1_20:4)	-0.0838663	Fads2	Up in KO
PE(P-18:0_18:1)	-0.23963	Fads2	Up in KO
PE(P-18:0_20:4)	-0.0452162	Fads2	Up in KO
PE(P-18:1_16:1)	-0.174667	Fads2	Up in KO
PE(P-18:1_18:1)	-0.443201	Fads2	Up in KO
PE(P-18:1_18:2)	0.0426904	Fads2	Up in Ctrl
PE(P-18:1_18:2)a	-0.0988765	Fads2	Up in KO
PE(P-18:1_20:3)	0.0170653	Fads2	Up in Ctrl
PE(P-18:1_20:4)	-0.00601352	Fads2	Up in KO
PE(P-18:1_22:6)	-0.0764601	Fads2	Up in KO
PE(P-18:3_18:1)	-0.135981	Fads2	Up in KO
PE(P-19:1_20:4)	0.0172043	Fads2	Up in Ctrl
PG(16:0_18:1)	-0.0183652	Fads2	Up in KO
PG(16:1_18:1)	-0.660869	Fads2	Up in KO
PG(16:1_22:6)	0.0996926	Fads2	Up in Ctrl
PG(17:1_18:1)	-0.722597	Fads2	Up in KO
PI(16:0_19:3)	0.239227	Fads2	Up in Ctrl
PI(16:0_20:4)	-0.173146	Fads2	Up in KO
PI(16:1_20:4)a	-0.0452834	Fads2	Up in KO
PI(16:1_20:4)b	-0.171451	Fads2	Up in KO
PI(17:0_19:3)	0.318972	Fads2	Up in Ctrl
PI(17:0_20:3)	0.35578	Fads2	Up in Ctrl
PI(17:0_20:4)	0.042857	Fads2	Up in Ctrl
PI(17:1_19:3)	0.217566	Fads2	Up in Ctrl
PI(17:1_20:4)a	-0.0599005	Fads2	Up in KO
PI(17:1_20:4)b	-0.2829	Fads2	Up in KO
PI(18:0_20:3)	-0.579606	Fads2	Up in KO
PI(18:0_20:3)a	1.05901	Fads2	Up in Ctrl
PI(18:0_20:4)	-0.151616	Fads2	Up in KO
PI(18:0_20:5)	-0.105265	Fads2	Up in KO
PI(18:0_22:6)	-0.0397111	Fads2	Up in KO
PI(18:1_19:3)	0.245171	Fads2	Up in Ctrl
PI(18:1_20:3)	0.139981	Fads2	Up in Ctrl
PI(18:1_20:4)a	-0.416746	Fads2	Up in KO
PI(18:1_20:4)b	-0.169597	Fads2	Up in KO
PI(18:1_20:5)a	0.181773	Fads2	Up in Ctrl
PI(18:1_20:5)b	-0.21024	Fads2	Up in KO
PI(18:1_22:6)	-0.0778801	Fads2	Up in KO
PI(19:0_20:4)	-0.174603	Fads2	Up in KO
PI(19:1_20:4)	-0.726564	Fads2	Up in KO
PS(16:0_16:1)	0.120982	Fads2	Up in Ctrl
PS(16:0_17:1)	0.0512083	Fads2	Up in Ctrl
PS(16:0_18:1)	-0.0460655	Fads2	Up in KO
PS(16:0_20:3)	0.149344	Fads2	Up in Ctrl
PS(16:0_20:4)	0.300032	Fads2	Up in Ctrl
PS(16:1_18:1)	-0.0587842	Fads2	Up in KO
PS(17:0_18:1)	-0.0473656	Fads2	Up in KO
PS(17:0_20:4)	0.847863	Fads2	Up in Ctrl
PS(17:1_18:1)	-0.277422	Fads2	Up in KO
PS(18:0_18:1)	-0.20803	Fads2	Up in KO
PS(18:0_20:3)	0.0825459	Fads2	Up in Ctrl
PS(18:0_20:4)	0.0552246	Fads2	Up in Ctrl
PS(18:1_18:1)	-0.280003	Fads2	Up in KO
PS(18:1_18:2)	0.146488	Fads2	Up in Ctrl
PS(18:1_20:3)	-0.253791	Fads2	Up in KO
PS(18:1_20:4)	0.0691721	Fads2	Up in Ctrl
PS(18:1_22:6)	0.0668814	Fads2	Up in Ctrl
PS(18:2_18:2)	-0.0961328	Fads2	Up in KO
PS(18:2_20:3)	-0.59204	Fads2	Up in KO
SM(18:1;O2/16:0)	-0.0897757	Fads2	Up in KO
SM(18:1;O2/18:0)	-0.0514208	Fads2	Up in KO
SM(18:1;O2/18:1)	0.494982	Fads2	Up in Ctrl
SM(18:1;O2/22:0)	-0.00542479	Fads2	Up in KO
SM(18:1;O2/24:1)	-0.109153	Fads2	Up in KO
TG(12:0_14:0_14:0)	-0.161089	Fads2	Up in KO
TG(12:0_14:0_16:0)	-0.133957	Fads2	Up in KO
TG(14:0_14:0_16:0)	-0.275557	Fads2	Up in KO
TG(14:0_15:0_16:0)	-0.478923	Fads2	Up in KO
TG(14:0_16:0_16:0)	-0.210884	Fads2	Up in KO
TG(14:0_16:0_16:1)	-0.138502	Fads2	Up in KO
TG(14:0_16:0_18:1)	-0.182925	Fads2	Up in KO
TG(15:0_15:0_16:1)	-0.138502	Fads2	Up in KO
TG(15:0_16:0_16:0)	-0.18819	Fads2	Up in KO
TG(15:0_16:0_16:1)	-0.0266277	Fads2	Up in KO
TG(15:0_16:0_18:1)	-0.128182	Fads2	Up in KO
TG(15:0_16:1_18:1)	-0.155139	Fads2	Up in KO
TG(16:0_16:0_16:0)	-0.162738	Fads2	Up in KO
TG(16:0_16:0_17:0)	-0.25169	Fads2	Up in KO
TG(16:0_16:0_18:0)	-0.1406	Fads2	Up in KO
TG(16:0_16:0_18:1)	-0.270149	Fads2	Up in KO
TG(16:0_16:0_22:6)	0.303816	Fads2	Up in Ctrl
TG(16:0_16:0_24:0)	-0.152152	Fads2	Up in KO
TG(16:0_16:1_16:1)	-0.102688	Fads2	Up in KO
TG(16:0_16:1_18:1)	-0.0911755	Fads2	Up in KO
TG(16:0_17:0_18:1)	-0.268498	Fads2	Up in KO
TG(16:0_17:1_18:1)	-0.167603	Fads2	Up in KO
TG(16:0_18:0_18:0)	-0.129659	Fads2	Up in KO
TG(16:0_18:0_18:1)	-0.272515	Fads2	Up in KO
TG(16:0_18:1_18:1)	-0.223942	Fads2	Up in KO
TG(16:0_18:1_18:2)	-0.128194	Fads2	Up in KO
TG(16:0_18:1_19:1)	-0.507017	Fads2	Up in KO
TG(16:0_18:1_20:1)	-0.309614	Fads2	Up in KO
TG(16:0_18:1_22:6)	0.272023	Fads2	Up in Ctrl
TG(16:0_18:2_18:2)	-0.0728161	Fads2	Up in KO
TG(16:0_19:1_20:1)	-0.724119	Fads2	Up in KO
TG(16:1_16:1_18:1)	-0.0951104	Fads2	Up in KO
TG(16:1_17:1_18:1)	-0.219044	Fads2	Up in KO
TG(17:0_17:0_17:0)	-0.104921	Fads2	Up in KO
TG(17:1_17:1_17:1)	-0.204026	Fads2	Up in KO
TG(17:1_18:1_18:1)	-0.134011	Fads2	Up in KO
TG(18:0_18:0_18:0)	-0.179121	Fads2	Up in KO
TG(18:0_18:0_18:1)	-0.212399	Fads2	Up in KO
TG(18:1_18:1_18:1)	-0.166954	Fads2	Up in KO
TG(18:1_18:1_18:2)	-0.0300354	Fads2	Up in KO
TG(18:1_18:1_19:1)	-0.413232	Fads2	Up in KO
TG(18:1_18:1_22:6)	0.112868	Fads2	Up in Ctrl
TG(18:1_18:2_18:2)	-0.0568331	Fads2	Up in KO
TG(18:2_18:2_18:2)	0.0133125	Fads2	Up in Ctrl

## Sheet: Mboat2_KO_effect_size
LipidIon	es_g	KO	Direction
Cer(18:1;O2/18:0)	0.0138007	Mboat2	Up in Ctrl
Cer(18:1;O2/22:0)	-0.0125578	Mboat2	Up in KO
Cer(18:1;O2/22:1)	0.0153903	Mboat2	Up in Ctrl
Cer(18:1;O2/23:0)	-0.0071354	Mboat2	Up in KO
Cer(18:1;O2/24:0)	0.0023018	Mboat2	Up in Ctrl
Cer(18:1;O2/24:1)	-0.0319175	Mboat2	Up in KO
DG(18:0_20:4)	0.028204	Mboat2	Up in Ctrl
DG(18:1_20:4)	-0.0864195	Mboat2	Up in KO
LPC(15:0)	0.192326	Mboat2	Up in Ctrl
LPC(16:0)a	-0.0465392	Mboat2	Up in KO
LPC(16:0)b	0.0290929	Mboat2	Up in Ctrl
LPC(16:1)	-0.0317332	Mboat2	Up in KO
LPC(17:0)	0.290695	Mboat2	Up in Ctrl
LPC(17:1)b	0.298715	Mboat2	Up in Ctrl
LPC(18:0)	-0.0835459	Mboat2	Up in KO
LPC(18:1)a	0.619464	Mboat2	Up in Ctrl
LPC(18:1)b	0.0134637	Mboat2	Up in Ctrl
LPC(18:2)	-0.45927	Mboat2	Up in KO
LPC(20:4)	-0.110169	Mboat2	Up in KO
LPC(22:6)	-0.00907484	Mboat2	Up in KO
LPC(O-16:0)	-0.317582	Mboat2	Up in KO
LPC(O-16:1)/LPC(P-16:0)	0.37685	Mboat2	Up in Ctrl
LPC(O-18:1)/LPC(P-18:0)	-0.284757	Mboat2	Up in KO
LPC(O-18:2)/LPC(P-18:1)	0.123884	Mboat2	Up in Ctrl
LPE(16:0)	0.0016754	Mboat2	Up in Ctrl
LPE(16:1)	0.136109	Mboat2	Up in Ctrl
LPE(17:0)	0.0824865	Mboat2	Up in Ctrl
LPE(17:1)	0.266987	Mboat2	Up in Ctrl
LPE(18:0)	-0.110246	Mboat2	Up in KO
LPE(18:1)a	0.095782	Mboat2	Up in Ctrl
LPE(18:1)b	0.172493	Mboat2	Up in Ctrl
LPE(18:2)	0.0893565	Mboat2	Up in Ctrl
LPE(19:3)	0.126904	Mboat2	Up in Ctrl
LPE(20:3)a	0.111581	Mboat2	Up in Ctrl
LPE(20:4)	0.0423145	Mboat2	Up in Ctrl
LPE(22:5)	-0.0968726	Mboat2	Up in KO
LPE(22:6)	0.0833286	Mboat2	Up in Ctrl
LPE(O-16:1)/LPE(P-16:0)	0.356995	Mboat2	Up in Ctrl
LPE(O-17:1)/LPE(P-17:0)	0.218858	Mboat2	Up in Ctrl
LPE(O-17:2)/LPE(P-17:1)	0.288612	Mboat2	Up in Ctrl
LPE(O-18:1)/LPE(P-18:0)	0.290871	Mboat2	Up in Ctrl
LPE(O-18:2)/LPE(P-18:1)	0.166499	Mboat2	Up in Ctrl
PC(14:0_15:0)	0.10418	Mboat2	Up in Ctrl
PC(14:0_16:1)	-0.0815014	Mboat2	Up in KO
PC(15:0_15:0)	0.0769007	Mboat2	Up in Ctrl
PC(15:0_16:0)a	0.0891393	Mboat2	Up in Ctrl
PC(15:0_16:1)	0.0885557	Mboat2	Up in Ctrl
PC(15:0_20:4)	-0.472859	Mboat2	Up in KO
PC(15:0_22:6)	0.0806081	Mboat2	Up in Ctrl
PC(16:0_16:0)	-0.233869	Mboat2	Up in KO
PC(16:0_16:1)	-0.137029	Mboat2	Up in KO
PC(16:0_17:0)a	0.112412	Mboat2	Up in Ctrl
PC(16:0_17:0)b	-0.0128069	Mboat2	Up in KO
PC(16:0_17:1)	0.34405	Mboat2	Up in Ctrl
PC(16:0_17:2)	0.218402	Mboat2	Up in Ctrl
PC(16:0_17:3)	-0.16878	Mboat2	Up in KO
PC(16:0_18:1)b	0.0666203	Mboat2	Up in Ctrl
PC(16:0_18:2)a	-0.967622	Mboat2	Up in KO
PC(16:0_18:2)b	0.470367	Mboat2	Up in Ctrl
PC(16:0_18:3)	-0.391918	Mboat2	Up in KO
PC(16:0_19:3)	0.0286169	Mboat2	Up in Ctrl
PC(16:0_20:3)	-0.445885	Mboat2	Up in KO
PC(16:0_20:3)a	0.00708136	Mboat2	Up in Ctrl
PC(16:0_20:4)	-0.341179	Mboat2	Up in KO
PC(16:0_20:5)	-0.393375	Mboat2	Up in KO
PC(16:0_21:3)	0.0504629	Mboat2	Up in Ctrl
PC(16:0_22:5)	-0.171565	Mboat2	Up in KO
PC(16:0_22:6)	-0.322609	Mboat2	Up in KO
PC(16:1_16:1)b	-0.13585	Mboat2	Up in KO
PC(16:1_17:1)	0.235473	Mboat2	Up in Ctrl
PC(16:1_18:1)	-0.0129915	Mboat2	Up in KO
PC(16:1_18:2)b	-0.775369	Mboat2	Up in KO
PC(16:1_19:3)	-0.132203	Mboat2	Up in KO
PC(16:1_20:4)a	-0.00493554	Mboat2	Up in KO
PC(16:1_20:4)b	-0.273288	Mboat2	Up in KO
PC(16:1_20:5)	-0.302953	Mboat2	Up in KO
PC(16:1_22:6)	0.0800908	Mboat2	Up in Ctrl
PC(17:0_17:0)	-0.271863	Mboat2	Up in KO
PC(17:0_18:1)	0.318142	Mboat2	Up in Ctrl
PC(17:0_18:3)	0.113371	Mboat2	Up in Ctrl
PC(17:0_20:3)	0.111061	Mboat2	Up in Ctrl
PC(17:0_20:4)	-0.358298	Mboat2	Up in KO
PC(17:1_18:1)	0.28463	Mboat2	Up in Ctrl
PC(17:1_18:2)	-0.365425	Mboat2	Up in KO
PC(17:1_18:2)a	-0.742523	Mboat2	Up in KO
PC(17:1_18:4)	0.244293	Mboat2	Up in Ctrl
PC(17:1_20:4)	0.0209735	Mboat2	Up in Ctrl
PC(17:1_20:4)a	-0.585262	Mboat2	Up in KO
PC(17:1_22:6)	-0.153568	Mboat2	Up in KO
PC(18:0_18:1)	-0.00866896	Mboat2	Up in KO
PC(18:0_20:3)a	-0.0587626	Mboat2	Up in KO
PC(18:0_20:3)b	-0.0437763	Mboat2	Up in KO
PC(18:0_20:4)	-0.348131	Mboat2	Up in KO
PC(18:0_22:6)	-0.425668	Mboat2	Up in KO
PC(18:1_18:1)	0.0155623	Mboat2	Up in Ctrl
PC(18:1_18:2)	-0.423022	Mboat2	Up in KO
PC(18:1_19:1)	0.0869112	Mboat2	Up in Ctrl
PC(18:1_19:3)	-0.0197664	Mboat2	Up in KO
PC(18:1_20:1)	-0.083971	Mboat2	Up in KO
PC(18:1_20:3)a	-0.448823	Mboat2	Up in KO
PC(18:1_20:3)b	-0.164746	Mboat2	Up in KO
PC(18:1_20:4)	-0.299415	Mboat2	Up in KO
PC(18:1_22:5)a	-0.327523	Mboat2	Up in KO
PC(18:1_22:5)b	-0.232256	Mboat2	Up in KO
PC(18:1_22:6)	-0.34635	Mboat2	Up in KO
PC(18:2_20:4)	-0.397934	Mboat2	Up in KO
PC(18:2_22:6)	-0.342768	Mboat2	Up in KO
PC(20:1_20:4)	-0.321717	Mboat2	Up in KO
PC(O-15:0_16:1)	-0.0955716	Mboat2	Up in KO
PC(O-16:0_16:0)	-0.386664	Mboat2	Up in KO
PC(O-16:0_16:1)	-0.401906	Mboat2	Up in KO
PC(O-16:0_20:4)	-0.460953	Mboat2	Up in KO
PC(O-16:1_16:0)	0.813526	Mboat2	Up in Ctrl
PC(O-16:1_18:1)	0.825018	Mboat2	Up in Ctrl
PC(O-16:1_20:4)	-0.265682	Mboat2	Up in KO
PC(O-16:1_22:6)	0.615187	Mboat2	Up in Ctrl
PC(O-17:1_18:1)	0.660939	Mboat2	Up in Ctrl
PC(O-18:1_16:0)	-0.336434	Mboat2	Up in KO
PC(O-18:1_18:1)	0.106792	Mboat2	Up in Ctrl
PC(O-18:1_20:4)	-0.448306	Mboat2	Up in KO
PC(O-18:1_22:6)	-0.4297	Mboat2	Up in KO
PC(O-18:2_20:4)	-0.0574588	Mboat2	Up in KO
PC(O-18:3_18:0)	0.435057	Mboat2	Up in Ctrl
PE(15:0_20:4)	0.115849	Mboat2	Up in Ctrl
PE(16:0_16:0)	-0.126353	Mboat2	Up in KO
PE(16:0_16:1)	0.103952	Mboat2	Up in Ctrl
PE(16:0_17:1)	0.264671	Mboat2	Up in Ctrl
PE(16:0_18:1)	0.345045	Mboat2	Up in Ctrl
PE(16:0_19:3)	0.108725	Mboat2	Up in Ctrl
PE(16:0_20:4)	-0.16588	Mboat2	Up in KO
PE(16:0_22:6)	0.0498508	Mboat2	Up in Ctrl
PE(16:1_16:1)	0.049022	Mboat2	Up in Ctrl
PE(16:1_17:1)	0.203707	Mboat2	Up in Ctrl
PE(16:1_18:1)	0.151097	Mboat2	Up in Ctrl
PE(16:1_18:2)	-0.446464	Mboat2	Up in KO
PE(16:1_20:4)b	-0.217103	Mboat2	Up in KO
PE(16:1_20:5)	-0.363707	Mboat2	Up in KO
PE(16:1_22:6)	0.132861	Mboat2	Up in Ctrl
PE(17:0_18:1)	0.394188	Mboat2	Up in Ctrl
PE(17:0_19:3)	0.0966364	Mboat2	Up in Ctrl
PE(17:0_20:4)	0.128247	Mboat2	Up in Ctrl
PE(17:1_18:1)	0.241868	Mboat2	Up in Ctrl
PE(17:1_18:2)	-0.305988	Mboat2	Up in KO
PE(17:1_20:4)	0.0566311	Mboat2	Up in Ctrl
PE(17:1_22:6)	-0.0294419	Mboat2	Up in KO
PE(18:0_18:1)	0.0949051	Mboat2	Up in Ctrl
PE(18:0_19:3)	0.0720957	Mboat2	Up in Ctrl
PE(18:0_20:3)	0.171433	Mboat2	Up in Ctrl
PE(18:0_20:4)	-0.16821	Mboat2	Up in KO
PE(18:0_22:6)	-0.814111	Mboat2	Up in KO
PE(18:1_18:1)	0.0764527	Mboat2	Up in Ctrl
PE(18:1_18:2)	-0.747331	Mboat2	Up in KO
PE(18:1_19:1)	-0.0812675	Mboat2	Up in KO
PE(18:1_20:1)	-0.475053	Mboat2	Up in KO
PE(18:1_20:3)	0.080732	Mboat2	Up in Ctrl
PE(18:1_20:4)	-0.283941	Mboat2	Up in KO
PE(18:1_20:5)	-0.321859	Mboat2	Up in KO
PE(18:1_22:6)	-0.995489	Mboat2	Up in KO
PE(18:2_22:6)	-0.0833712	Mboat2	Up in KO
PE(O-16:0_18:1)	-0.186856	Mboat2	Up in KO
PE(O-18:0_22:6)	-0.392249	Mboat2	Up in KO
PE(O-18:1_22:5)	0.180336	Mboat2	Up in Ctrl
PE(O-18:1_22:6)	-0.8609	Mboat2	Up in KO
PE(O-18:2_19:1)	-0.607555	Mboat2	Up in KO
PE(P-16:0_17:1)	0.803255	Mboat2	Up in Ctrl
PE(P-16:0_18:1)	1.61026	Mboat2	Up in Ctrl
PE(P-16:0_22:6)	1.04347	Mboat2	Up in Ctrl
PE(P-17:0_18:1)a	0.900582	Mboat2	Up in Ctrl
PE(P-17:0_18:1)b	0.867055	Mboat2	Up in Ctrl
PE(P-17:1_18:1)	0.664541	Mboat2	Up in Ctrl
PE(P-17:1_20:4)	0.380149	Mboat2	Up in Ctrl
PE(P-18:0_18:1)	0.469587	Mboat2	Up in Ctrl
PE(P-18:0_20:4)	0.382571	Mboat2	Up in Ctrl
PE(P-18:1_16:1)	0.481153	Mboat2	Up in Ctrl
PE(P-18:1_18:1)	0.709129	Mboat2	Up in Ctrl
PE(P-18:1_18:2)	0.547374	Mboat2	Up in Ctrl
PE(P-18:1_18:2)a	-0.0917597	Mboat2	Up in KO
PE(P-18:1_20:3)	0.192807	Mboat2	Up in Ctrl
PE(P-18:1_20:4)	0.233884	Mboat2	Up in Ctrl
PE(P-18:1_22:6)	0.2716	Mboat2	Up in Ctrl
PE(P-18:3_18:1)	0.895733	Mboat2	Up in Ctrl
PE(P-19:1_20:4)	0.116947	Mboat2	Up in Ctrl
PG(16:0_18:1)	0.0196228	Mboat2	Up in Ctrl
PG(16:1_18:1)	0.117945	Mboat2	Up in Ctrl
PG(16:1_22:6)	0.129478	Mboat2	Up in Ctrl
PG(17:1_18:1)	0.140515	Mboat2	Up in Ctrl
PI(16:0_19:3)	0.240705	Mboat2	Up in Ctrl
PI(16:0_20:4)	0.286193	Mboat2	Up in Ctrl
PI(16:1_20:4)a	0.179476	Mboat2	Up in Ctrl
PI(16:1_20:4)b	0.0129926	Mboat2	Up in Ctrl
PI(17:0_19:3)	0.243124	Mboat2	Up in Ctrl
PI(17:0_20:3)	0.258283	Mboat2	Up in Ctrl
PI(17:0_20:4)	0.444745	Mboat2	Up in Ctrl
PI(17:1_19:3)	0.0881423	Mboat2	Up in Ctrl
PI(17:1_20:4)a	0.106351	Mboat2	Up in Ctrl
PI(17:1_20:4)b	0.313079	Mboat2	Up in Ctrl
PI(18:0_20:3)	-0.0467135	Mboat2	Up in KO
PI(18:0_20:3)a	0.224654	Mboat2	Up in Ctrl
PI(18:0_20:4)	0.015889	Mboat2	Up in Ctrl
PI(18:0_20:5)	0.104779	Mboat2	Up in Ctrl
PI(18:0_22:6)	-0.0440921	Mboat2	Up in KO
PI(18:1_19:3)	0.21174	Mboat2	Up in Ctrl
PI(18:1_20:3)	0.0817065	Mboat2	Up in Ctrl
PI(18:1_20:4)a	-0.0243777	Mboat2	Up in KO
PI(18:1_20:4)b	-0.065543	Mboat2	Up in KO
PI(18:1_20:5)a	0.260205	Mboat2	Up in Ctrl
PI(18:1_20:5)b	-0.0451945	Mboat2	Up in KO
PI(18:1_22:6)	-0.16609	Mboat2	Up in KO
PI(19:0_20:4)	0.112564	Mboat2	Up in Ctrl
PI(19:1_20:4)	-0.00468219	Mboat2	Up in KO
PS(16:0_16:1)	-0.116309	Mboat2	Up in KO
PS(16:0_17:1)	0.0792588	Mboat2	Up in Ctrl
PS(16:0_18:1)	0.130751	Mboat2	Up in Ctrl
PS(16:0_20:3)	-0.0528352	Mboat2	Up in KO
PS(16:0_20:4)	-0.0415317	Mboat2	Up in KO
PS(16:1_18:1)	0.0560145	Mboat2	Up in Ctrl
PS(17:0_18:1)	0.900737	Mboat2	Up in Ctrl
PS(17:0_20:4)	0.148429	Mboat2	Up in Ctrl
PS(17:1_18:1)	0.314135	Mboat2	Up in Ctrl
PS(18:0_18:1)	0.120673	Mboat2	Up in Ctrl
PS(18:0_20:3)	-0.0502802	Mboat2	Up in KO
PS(18:0_20:4)	-0.171659	Mboat2	Up in KO
PS(18:1_18:1)	0.075098	Mboat2	Up in Ctrl
PS(18:1_18:2)	-0.0537996	Mboat2	Up in KO
PS(18:1_20:3)	0.108657	Mboat2	Up in Ctrl
PS(18:1_20:4)	-0.14163	Mboat2	Up in KO
PS(18:1_22:6)	-0.248985	Mboat2	Up in KO
PS(18:2_18:2)	0.0625001	Mboat2	Up in Ctrl
PS(18:2_20:3)	-0.0527146	Mboat2	Up in KO
SM(18:1;O2/16:0)	0.170669	Mboat2	Up in Ctrl
SM(18:1;O2/18:0)	0.381788	Mboat2	Up in Ctrl
SM(18:1;O2/18:1)	0.43863	Mboat2	Up in Ctrl
SM(18:1;O2/22:0)	0.304806	Mboat2	Up in Ctrl
SM(18:1;O2/24:1)	0.205459	Mboat2	Up in Ctrl
TG(12:0_14:0_14:0)	-0.257278	Mboat2	Up in KO
TG(12:0_14:0_16:0)	-0.155842	Mboat2	Up in KO
TG(14:0_14:0_16:0)	-0.216783	Mboat2	Up in KO
TG(14:0_15:0_16:0)	-0.207585	Mboat2	Up in KO
TG(14:0_16:0_16:0)	-0.0119976	Mboat2	Up in KO
TG(14:0_16:0_16:1)	-0.0152987	Mboat2	Up in KO
TG(14:0_16:0_18:1)	0.305514	Mboat2	Up in Ctrl
TG(15:0_15:0_16:1)	-0.0152987	Mboat2	Up in KO
TG(15:0_16:0_16:0)	-0.0213462	Mboat2	Up in KO
TG(15:0_16:0_16:1)	0.255105	Mboat2	Up in Ctrl
TG(15:0_16:0_18:1)	0.374423	Mboat2	Up in Ctrl
TG(15:0_16:1_18:1)	0.340649	Mboat2	Up in Ctrl
TG(16:0_16:0_16:0)	-0.119446	Mboat2	Up in KO
TG(16:0_16:0_17:0)	-0.168026	Mboat2	Up in KO
TG(16:0_16:0_18:0)	-0.198601	Mboat2	Up in KO
TG(16:0_16:0_18:1)	0.0756632	Mboat2	Up in Ctrl
TG(16:0_16:0_22:6)	0.232999	Mboat2	Up in Ctrl
TG(16:0_16:0_24:0)	-0.175725	Mboat2	Up in KO
TG(16:0_16:1_16:1)	0.064843	Mboat2	Up in Ctrl
TG(16:0_16:1_18:1)	0.155086	Mboat2	Up in Ctrl
TG(16:0_17:0_18:1)	0.138396	Mboat2	Up in Ctrl
TG(16:0_17:1_18:1)	0.257628	Mboat2	Up in Ctrl
TG(16:0_18:0_18:0)	-0.19795	Mboat2	Up in KO
TG(16:0_18:0_18:1)	-0.096805	Mboat2	Up in KO
TG(16:0_18:1_18:1)	0.0309387	Mboat2	Up in Ctrl
TG(16:0_18:1_18:2)	0.0578673	Mboat2	Up in Ctrl
TG(16:0_18:1_19:1)	0.0975036	Mboat2	Up in Ctrl
TG(16:0_18:1_20:1)	-0.109846	Mboat2	Up in KO
TG(16:0_18:1_22:6)	0.148487	Mboat2	Up in Ctrl
TG(16:0_18:2_18:2)	-0.0188289	Mboat2	Up in KO
TG(16:0_19:1_20:1)	-0.112892	Mboat2	Up in KO
TG(16:1_16:1_18:1)	0.040838	Mboat2	Up in Ctrl
TG(16:1_17:1_18:1)	0.328246	Mboat2	Up in Ctrl
TG(17:0_17:0_17:0)	-0.128744	Mboat2	Up in KO
TG(17:1_17:1_17:1)	0.315098	Mboat2	Up in Ctrl
TG(17:1_18:1_18:1)	0.203002	Mboat2	Up in Ctrl
TG(18:0_18:0_18:0)	-0.234617	Mboat2	Up in KO
TG(18:0_18:0_18:1)	-0.140031	Mboat2	Up in KO
TG(18:1_18:1_18:1)	-0.0141739	Mboat2	Up in KO
TG(18:1_18:1_18:2)	0.0388551	Mboat2	Up in Ctrl
TG(18:1_18:1_19:1)	0.0536699	Mboat2	Up in Ctrl
TG(18:1_18:1_22:6)	-0.0216944	Mboat2	Up in KO
TG(18:1_18:2_18:2)	-0.151761	Mboat2	Up in KO
TG(18:2_18:2_18:2)	-0.0574287	Mboat2	Up in KO

## Sheet: Pla2g4e_KO_effect_size
LipidIon	es_g	KO	Direction
Cer(18:1;O2/18:0)	-0.0377773	Pla2g4e	Up in KO
Cer(18:1;O2/22:0)	-0.00264843	Pla2g4e	Up in KO
Cer(18:1;O2/22:1)	-0.0385391	Pla2g4e	Up in KO
Cer(18:1;O2/23:0)	-0.0963598	Pla2g4e	Up in KO
Cer(18:1;O2/24:0)	0.00838258	Pla2g4e	Up in Ctrl
Cer(18:1;O2/24:1)	-0.0290588	Pla2g4e	Up in KO
DG(18:0_20:4)	-0.0691522	Pla2g4e	Up in KO
DG(18:1_20:4)	-0.104531	Pla2g4e	Up in KO
LPC(15:0)	0.185564	Pla2g4e	Up in Ctrl
LPC(16:0)a	-0.00997189	Pla2g4e	Up in KO
LPC(16:0)b	-0.012505	Pla2g4e	Up in KO
LPC(16:1)	0.0214447	Pla2g4e	Up in Ctrl
LPC(17:0)	0.201122	Pla2g4e	Up in Ctrl
LPC(17:1)b	0.230878	Pla2g4e	Up in Ctrl
LPC(18:0)	-0.180975	Pla2g4e	Up in KO
LPC(18:1)a	0.0942312	Pla2g4e	Up in Ctrl
LPC(18:1)b	0.0144692	Pla2g4e	Up in Ctrl
LPC(18:2)	-0.124808	Pla2g4e	Up in KO
LPC(20:4)	-0.00741158	Pla2g4e	Up in KO
LPC(22:6)	-0.0618365	Pla2g4e	Up in KO
LPC(O-16:0)	-0.36838	Pla2g4e	Up in KO
LPC(O-16:1)/LPC(P-16:0)	0.387702	Pla2g4e	Up in Ctrl
LPC(O-18:1)/LPC(P-18:0)	-0.204811	Pla2g4e	Up in KO
LPC(O-18:2)/LPC(P-18:1)	0.160652	Pla2g4e	Up in Ctrl
LPE(16:0)	-0.0147059	Pla2g4e	Up in KO
LPE(16:1)	0.00495748	Pla2g4e	Up in Ctrl
LPE(17:0)	0.123625	Pla2g4e	Up in Ctrl
LPE(17:1)	0.0775366	Pla2g4e	Up in Ctrl
LPE(18:0)	-0.00918094	Pla2g4e	Up in KO
LPE(18:1)a	-0.0127284	Pla2g4e	Up in KO
LPE(18:1)b	-0.080693	Pla2g4e	Up in KO
LPE(18:2)	0.0368245	Pla2g4e	Up in Ctrl
LPE(19:3)	0.120968	Pla2g4e	Up in Ctrl
LPE(20:3)a	0.120857	Pla2g4e	Up in Ctrl
LPE(20:4)	-0.0492031	Pla2g4e	Up in KO
LPE(22:5)	-0.299446	Pla2g4e	Up in KO
LPE(22:6)	-0.166034	Pla2g4e	Up in KO
LPE(O-16:1)/LPE(P-16:0)	0.362866	Pla2g4e	Up in Ctrl
LPE(O-17:1)/LPE(P-17:0)	0.231698	Pla2g4e	Up in Ctrl
LPE(O-17:2)/LPE(P-17:1)	0.338849	Pla2g4e	Up in Ctrl
LPE(O-18:1)/LPE(P-18:0)	0.290162	Pla2g4e	Up in Ctrl
LPE(O-18:2)/LPE(P-18:1)	0.188985	Pla2g4e	Up in Ctrl
PC(14:0_15:0)	0.124384	Pla2g4e	Up in Ctrl
PC(14:0_16:1)	-0.107069	Pla2g4e	Up in KO
PC(15:0_15:0)	0.0679165	Pla2g4e	Up in Ctrl
PC(15:0_16:0)a	0.109598	Pla2g4e	Up in Ctrl
PC(15:0_16:1)	0.0931334	Pla2g4e	Up in Ctrl
PC(15:0_20:4)	0.028059	Pla2g4e	Up in Ctrl
PC(15:0_22:6)	-0.0386337	Pla2g4e	Up in KO
PC(16:0_16:0)	-0.208005	Pla2g4e	Up in KO
PC(16:0_16:1)	-0.211304	Pla2g4e	Up in KO
PC(16:0_17:0)a	0.107936	Pla2g4e	Up in Ctrl
PC(16:0_17:0)b	0.0562302	Pla2g4e	Up in Ctrl
PC(16:0_17:1)	0.0617486	Pla2g4e	Up in Ctrl
PC(16:0_17:2)	0.105789	Pla2g4e	Up in Ctrl
PC(16:0_17:3)	-0.160783	Pla2g4e	Up in KO
PC(16:0_18:1)b	-0.212235	Pla2g4e	Up in KO
PC(16:0_18:2)a	-0.332051	Pla2g4e	Up in KO
PC(16:0_18:2)b	-0.0513926	Pla2g4e	Up in KO
PC(16:0_18:3)	0.0540304	Pla2g4e	Up in Ctrl
PC(16:0_19:3)	0.143956	Pla2g4e	Up in Ctrl
PC(16:0_20:3)	-0.167021	Pla2g4e	Up in KO
PC(16:0_20:3)a	0.194853	Pla2g4e	Up in Ctrl
PC(16:0_20:4)	-0.197065	Pla2g4e	Up in KO
PC(16:0_20:5)	-0.125811	Pla2g4e	Up in KO
PC(16:0_21:3)	0.072424	Pla2g4e	Up in Ctrl
PC(16:0_22:5)	-0.115469	Pla2g4e	Up in KO
PC(16:0_22:6)	-0.404339	Pla2g4e	Up in KO
PC(16:1_16:1)b	-0.172833	Pla2g4e	Up in KO
PC(16:1_17:1)	-0.0449276	Pla2g4e	Up in KO
PC(16:1_18:1)	-0.21877	Pla2g4e	Up in KO
PC(16:1_18:2)b	-0.371164	Pla2g4e	Up in KO
PC(16:1_19:3)	0.121261	Pla2g4e	Up in Ctrl
PC(16:1_20:4)a	-0.204051	Pla2g4e	Up in KO
PC(16:1_20:4)b	-0.157184	Pla2g4e	Up in KO
PC(16:1_20:5)	-0.111004	Pla2g4e	Up in KO
PC(16:1_22:6)	-0.0488963	Pla2g4e	Up in KO
PC(17:0_17:0)	-0.214968	Pla2g4e	Up in KO
PC(17:0_18:1)	0.118359	Pla2g4e	Up in Ctrl
PC(17:0_18:3)	0.130081	Pla2g4e	Up in Ctrl
PC(17:0_20:3)	0.145156	Pla2g4e	Up in Ctrl
PC(17:0_20:4)	-0.0917878	Pla2g4e	Up in KO
PC(17:1_18:1)	-0.0303776	Pla2g4e	Up in KO
PC(17:1_18:2)	0.00399511	Pla2g4e	Up in Ctrl
PC(17:1_18:2)a	-0.290195	Pla2g4e	Up in KO
PC(17:1_18:4)	-0.0642201	Pla2g4e	Up in KO
PC(17:1_20:4)	-0.174313	Pla2g4e	Up in KO
PC(17:1_20:4)a	-0.20633	Pla2g4e	Up in KO
PC(17:1_22:6)	-0.295673	Pla2g4e	Up in KO
PC(18:0_18:1)	-0.312246	Pla2g4e	Up in KO
PC(18:0_20:3)a	-0.0123399	Pla2g4e	Up in KO
PC(18:0_20:3)b	0.133797	Pla2g4e	Up in Ctrl
PC(18:0_20:4)	-0.30168	Pla2g4e	Up in KO
PC(18:0_22:6)	-0.433983	Pla2g4e	Up in KO
PC(18:1_18:1)	-0.189469	Pla2g4e	Up in KO
PC(18:1_18:2)	-0.252235	Pla2g4e	Up in KO
PC(18:1_19:1)	-0.0270166	Pla2g4e	Up in KO
PC(18:1_19:3)	0.120764	Pla2g4e	Up in Ctrl
PC(18:1_20:1)	-0.154705	Pla2g4e	Up in KO
PC(18:1_20:3)a	-0.144905	Pla2g4e	Up in KO
PC(18:1_20:3)b	0.0486346	Pla2g4e	Up in Ctrl
PC(18:1_20:4)	-0.195921	Pla2g4e	Up in KO
PC(18:1_22:5)a	-0.25548	Pla2g4e	Up in KO
PC(18:1_22:5)b	-0.160662	Pla2g4e	Up in KO
PC(18:1_22:6)	-0.332419	Pla2g4e	Up in KO
PC(18:2_20:4)	-0.164173	Pla2g4e	Up in KO
PC(18:2_22:6)	-0.0611992	Pla2g4e	Up in KO
PC(20:1_20:4)	-0.210685	Pla2g4e	Up in KO
PC(O-15:0_16:1)	-0.23443	Pla2g4e	Up in KO
PC(O-16:0_16:0)	-0.420684	Pla2g4e	Up in KO
PC(O-16:0_16:1)	-0.651108	Pla2g4e	Up in KO
PC(O-16:0_20:4)	-0.553403	Pla2g4e	Up in KO
PC(O-16:1_16:0)	0.828216	Pla2g4e	Up in Ctrl
PC(O-16:1_18:1)	0.792703	Pla2g4e	Up in Ctrl
PC(O-16:1_20:4)	-0.354683	Pla2g4e	Up in KO
PC(O-16:1_22:6)	0.615906	Pla2g4e	Up in Ctrl
PC(O-17:1_18:1)	0.360903	Pla2g4e	Up in Ctrl
PC(O-18:1_16:0)	-0.467341	Pla2g4e	Up in KO
PC(O-18:1_18:1)	-0.316655	Pla2g4e	Up in KO
PC(O-18:1_20:4)	-0.443075	Pla2g4e	Up in KO
PC(O-18:1_22:6)	-0.567441	Pla2g4e	Up in KO
PC(O-18:2_20:4)	-0.0827084	Pla2g4e	Up in KO
PC(O-18:3_18:0)	0.250628	Pla2g4e	Up in Ctrl
PE(15:0_20:4)	0.159389	Pla2g4e	Up in Ctrl
PE(16:0_16:0)	-0.116042	Pla2g4e	Up in KO
PE(16:0_16:1)	-0.142449	Pla2g4e	Up in KO
PE(16:0_17:1)	0.0827044	Pla2g4e	Up in Ctrl
PE(16:0_18:1)	-0.35961	Pla2g4e	Up in KO
PE(16:0_19:3)	0.163333	Pla2g4e	Up in Ctrl
PE(16:0_20:4)	-0.159577	Pla2g4e	Up in KO
PE(16:0_22:6)	-0.0817618	Pla2g4e	Up in KO
PE(16:1_16:1)	-0.236753	Pla2g4e	Up in KO
PE(16:1_17:1)	0.0223227	Pla2g4e	Up in Ctrl
PE(16:1_18:1)	-0.463467	Pla2g4e	Up in KO
PE(16:1_18:2)	-0.340993	Pla2g4e	Up in KO
PE(16:1_20:4)b	-0.413107	Pla2g4e	Up in KO
PE(16:1_20:5)	-0.288652	Pla2g4e	Up in KO
PE(16:1_22:6)	0.000995344	Pla2g4e	Up in Ctrl
PE(17:0_18:1)	0.0282849	Pla2g4e	Up in Ctrl
PE(17:0_19:3)	0.194519	Pla2g4e	Up in Ctrl
PE(17:0_20:4)	0.0909965	Pla2g4e	Up in Ctrl
PE(17:1_18:1)	-0.0562321	Pla2g4e	Up in KO
PE(17:1_18:2)	-0.139195	Pla2g4e	Up in KO
PE(17:1_20:4)	-0.0455948	Pla2g4e	Up in KO
PE(17:1_22:6)	-0.170684	Pla2g4e	Up in KO
PE(18:0_18:1)	-0.326791	Pla2g4e	Up in KO
PE(18:0_19:3)	0.145219	Pla2g4e	Up in Ctrl
PE(18:0_20:3)	0.266612	Pla2g4e	Up in Ctrl
PE(18:0_20:4)	-0.203209	Pla2g4e	Up in KO
PE(18:0_22:6)	-0.669212	Pla2g4e	Up in KO
PE(18:1_18:1)	-0.623524	Pla2g4e	Up in KO
PE(18:1_18:2)	-0.475621	Pla2g4e	Up in KO
PE(18:1_19:1)	-0.282644	Pla2g4e	Up in KO
PE(18:1_20:1)	-0.506757	Pla2g4e	Up in KO
PE(18:1_20:3)	0.154848	Pla2g4e	Up in Ctrl
PE(18:1_20:4)	-0.32826	Pla2g4e	Up in KO
PE(18:1_20:5)	-0.217512	Pla2g4e	Up in KO
PE(18:1_22:6)	-1.03462	Pla2g4e	Up in KO
PE(18:2_22:6)	-0.303877	Pla2g4e	Up in KO
PE(O-16:0_18:1)	-0.220659	Pla2g4e	Up in KO
PE(O-18:0_22:6)	-0.316309	Pla2g4e	Up in KO
PE(O-18:1_22:5)	0.128253	Pla2g4e	Up in Ctrl
PE(O-18:1_22:6)	-1.13453	Pla2g4e	Up in KO
PE(O-18:2_19:1)	-0.383472	Pla2g4e	Up in KO
PE(P-16:0_17:1)	0.72658	Pla2g4e	Up in Ctrl
PE(P-16:0_18:1)	1.43644	Pla2g4e	Up in Ctrl
PE(P-16:0_22:6)	1.00739	Pla2g4e	Up in Ctrl
PE(P-17:0_18:1)a	0.416203	Pla2g4e	Up in Ctrl
PE(P-17:0_18:1)b	0.39382	Pla2g4e	Up in Ctrl
PE(P-17:1_18:1)	0.353737	Pla2g4e	Up in Ctrl
PE(P-17:1_20:4)	0.381339	Pla2g4e	Up in Ctrl
PE(P-18:0_18:1)	0.321825	Pla2g4e	Up in Ctrl
PE(P-18:0_20:4)	0.325387	Pla2g4e	Up in Ctrl
PE(P-18:1_16:1)	0.325274	Pla2g4e	Up in Ctrl
PE(P-18:1_18:1)	0.353734	Pla2g4e	Up in Ctrl
PE(P-18:1_18:2)	0.373758	Pla2g4e	Up in Ctrl
PE(P-18:1_18:2)a	-0.12617	Pla2g4e	Up in KO
PE(P-18:1_20:3)	0.342495	Pla2g4e	Up in Ctrl
PE(P-18:1_20:4)	0.226441	Pla2g4e	Up in Ctrl
PE(P-18:1_22:6)	0.0261796	Pla2g4e	Up in Ctrl
PE(P-18:3_18:1)	0.781716	Pla2g4e	Up in Ctrl
PE(P-19:1_20:4)	0.114635	Pla2g4e	Up in Ctrl
PG(16:0_18:1)	-0.0401391	Pla2g4e	Up in KO
PG(16:1_18:1)	0.0995179	Pla2g4e	Up in Ctrl
PG(16:1_22:6)	0.0829398	Pla2g4e	Up in Ctrl
PG(17:1_18:1)	0.157094	Pla2g4e	Up in Ctrl
PI(16:0_19:3)	0.214429	Pla2g4e	Up in Ctrl
PI(16:0_20:4)	-0.0966461	Pla2g4e	Up in KO
PI(16:1_20:4)a	-0.106299	Pla2g4e	Up in KO
PI(16:1_20:4)b	-0.00244638	Pla2g4e	Up in KO
PI(17:0_19:3)	0.242509	Pla2g4e	Up in Ctrl
PI(17:0_20:3)	0.226051	Pla2g4e	Up in Ctrl
PI(17:0_20:4)	0.100647	Pla2g4e	Up in Ctrl
PI(17:1_19:3)	0.119118	Pla2g4e	Up in Ctrl
PI(17:1_20:4)a	0.063904	Pla2g4e	Up in Ctrl
PI(17:1_20:4)b	-0.0108087	Pla2g4e	Up in KO
PI(18:0_20:3)	-0.0638397	Pla2g4e	Up in KO
PI(18:0_20:3)a	0.585968	Pla2g4e	Up in Ctrl
PI(18:0_20:4)	-0.178025	Pla2g4e	Up in KO
PI(18:0_20:5)	-0.0852314	Pla2g4e	Up in KO
PI(18:0_22:6)	-0.147615	Pla2g4e	Up in KO
PI(18:1_19:3)	0.168583	Pla2g4e	Up in Ctrl
PI(18:1_20:3)	0.128108	Pla2g4e	Up in Ctrl
PI(18:1_20:4)a	-0.285745	Pla2g4e	Up in KO
PI(18:1_20:4)b	-0.0939477	Pla2g4e	Up in KO
PI(18:1_20:5)a	-0.0945731	Pla2g4e	Up in KO
PI(18:1_20:5)b	-0.0599987	Pla2g4e	Up in KO
PI(18:1_22:6)	-0.364996	Pla2g4e	Up in KO
PI(19:0_20:4)	-0.147539	Pla2g4e	Up in KO
PI(19:1_20:4)	-0.125892	Pla2g4e	Up in KO
PS(16:0_16:1)	0.0925175	Pla2g4e	Up in Ctrl
PS(16:0_17:1)	0.0525586	Pla2g4e	Up in Ctrl
PS(16:0_18:1)	-0.0555103	Pla2g4e	Up in KO
PS(16:0_20:3)	0.0773352	Pla2g4e	Up in Ctrl
PS(16:0_20:4)	0.0512533	Pla2g4e	Up in Ctrl
PS(16:1_18:1)	-0.00946329	Pla2g4e	Up in KO
PS(17:0_18:1)	0.220248	Pla2g4e	Up in Ctrl
PS(17:0_20:4)	0.54611	Pla2g4e	Up in Ctrl
PS(17:1_18:1)	0.134252	Pla2g4e	Up in Ctrl
PS(18:0_18:1)	-0.133144	Pla2g4e	Up in KO
PS(18:0_20:3)	0.0162806	Pla2g4e	Up in Ctrl
PS(18:0_20:4)	-0.124944	Pla2g4e	Up in KO
PS(18:1_18:1)	-0.120945	Pla2g4e	Up in KO
PS(18:1_18:2)	0.0783674	Pla2g4e	Up in Ctrl
PS(18:1_20:3)	-0.136638	Pla2g4e	Up in KO
PS(18:1_20:4)	-0.118987	Pla2g4e	Up in KO
PS(18:1_22:6)	-0.42265	Pla2g4e	Up in KO
PS(18:2_18:2)	-0.0762692	Pla2g4e	Up in KO
PS(18:2_20:3)	-0.247937	Pla2g4e	Up in KO
SM(18:1;O2/16:0)	-0.0766559	Pla2g4e	Up in KO
SM(18:1;O2/18:0)	0.0462575	Pla2g4e	Up in Ctrl
SM(18:1;O2/18:1)	0.33493	Pla2g4e	Up in Ctrl
SM(18:1;O2/22:0)	0.0524595	Pla2g4e	Up in Ctrl
SM(18:1;O2/24:1)	0.0716025	Pla2g4e	Up in Ctrl
TG(12:0_14:0_14:0)	-0.247959	Pla2g4e	Up in KO
TG(12:0_14:0_16:0)	-0.230773	Pla2g4e	Up in KO
TG(14:0_14:0_16:0)	-0.33761	Pla2g4e	Up in KO
TG(14:0_15:0_16:0)	-0.282268	Pla2g4e	Up in KO
TG(14:0_16:0_16:0)	-0.198098	Pla2g4e	Up in KO
TG(14:0_16:0_16:1)	-0.176303	Pla2g4e	Up in KO
TG(14:0_16:0_18:1)	0.0805316	Pla2g4e	Up in Ctrl
TG(15:0_15:0_16:1)	-0.176303	Pla2g4e	Up in KO
TG(15:0_16:0_16:0)	-0.184379	Pla2g4e	Up in KO
TG(15:0_16:0_16:1)	0.147689	Pla2g4e	Up in Ctrl
TG(15:0_16:0_18:1)	0.16946	Pla2g4e	Up in Ctrl
TG(15:0_16:1_18:1)	0.12092	Pla2g4e	Up in Ctrl
TG(16:0_16:0_16:0)	-0.177281	Pla2g4e	Up in KO
TG(16:0_16:0_17:0)	-0.287673	Pla2g4e	Up in KO
TG(16:0_16:0_18:0)	-0.243642	Pla2g4e	Up in KO
TG(16:0_16:0_18:1)	-0.0253663	Pla2g4e	Up in KO
TG(16:0_16:0_22:6)	0.0835658	Pla2g4e	Up in Ctrl
TG(16:0_16:0_24:0)	-0.244037	Pla2g4e	Up in KO
TG(16:0_16:1_16:1)	-0.107631	Pla2g4e	Up in KO
TG(16:0_16:1_18:1)	-0.0139682	Pla2g4e	Up in KO
TG(16:0_17:0_18:1)	0.0594011	Pla2g4e	Up in Ctrl
TG(16:0_17:1_18:1)	0.134042	Pla2g4e	Up in Ctrl
TG(16:0_18:0_18:0)	-0.221312	Pla2g4e	Up in KO
TG(16:0_18:0_18:1)	-0.137554	Pla2g4e	Up in KO
TG(16:0_18:1_18:1)	-0.0398357	Pla2g4e	Up in KO
TG(16:0_18:1_18:2)	-0.0270774	Pla2g4e	Up in KO
TG(16:0_18:1_19:1)	0.0217427	Pla2g4e	Up in Ctrl
TG(16:0_18:1_20:1)	-0.11468	Pla2g4e	Up in KO
TG(16:0_18:1_22:6)	0.0408313	Pla2g4e	Up in Ctrl
TG(16:0_18:2_18:2)	-0.0686779	Pla2g4e	Up in KO
TG(16:0_19:1_20:1)	-0.108342	Pla2g4e	Up in KO
TG(16:1_16:1_18:1)	-0.0816486	Pla2g4e	Up in KO
TG(16:1_17:1_18:1)	0.0331439	Pla2g4e	Up in Ctrl
TG(17:0_17:0_17:0)	-0.153051	Pla2g4e	Up in KO
TG(17:1_17:1_17:1)	0.0349068	Pla2g4e	Up in Ctrl
TG(17:1_18:1_18:1)	0.0923739	Pla2g4e	Up in Ctrl
TG(18:0_18:0_18:0)	-0.245288	Pla2g4e	Up in KO
TG(18:0_18:0_18:1)	-0.170626	Pla2g4e	Up in KO
TG(18:1_18:1_18:1)	-0.066933	Pla2g4e	Up in KO
TG(18:1_18:1_18:2)	-0.0383753	Pla2g4e	Up in KO
TG(18:1_18:1_19:1)	0.105264	Pla2g4e	Up in Ctrl
TG(18:1_18:1_22:6)	-0.0190679	Pla2g4e	Up in KO
TG(18:1_18:2_18:2)	-0.111569	Pla2g4e	Up in KO
TG(18:2_18:2_18:2)	-0.13783	Pla2g4e	Up in KO
