# Supplementary material for: Lipidomic profiling reveals age-dependent changes in plasma membrane lipids that affect neural stem cell aging
Source: Sci Adv. 2026 Jul 29;12(31):eaeh9771. doi: 10.1126/sciadv.aeh9771 (PMC13418745; doi:10.1126/sciadv.aeh9771)
Supplement: Supplementary file 2 — Tables S2 to S14 [file sciadv.aeh9771_tables_s2_to_s14.zip › aeh9771_table_s10.xlsx]

## Sheet: Mboat2 HCR probes
HCR probe	Sequence
1	gtccctgcctctatatcttttttcacaggcagcaacagcaac
2	tgtgctcgttcttctttgagacttccactcaactttaacccg
3	gtccctgcctctatatctttcagtaataccaggagctgtaaa
4	accaagatactacagacgtgaattccactcaactttaacccg
5	gtccctgcctctatatctttggagcacaaacggaacaactgt
6	acgtgaacgacggttttatggattccactcaactttaacccg
7	gtccctgcctctatatctttcacccaggttatgaggtcataa
8	gtaacttattgttatctgggtgttccactcaactttaacccg
9	gtccctgcctctatatctttaggaaatagtgcctaaagttat
10	aataacttaagttgagggggctttccactcaactttaacccg
11	gtccctgcctctatatcttttcattagcactcccgttaggaa
12	ttctcacagcccgagctgctaattccactcaactttaacccg
13	gtccctgcctctatatctttcccatgccaaatggcagagaga
14	tgtcagatagtatcctgggtagttccactcaactttaacccg
15	gtccctgcctctatatctttaaggttgctcgttcatagcaca
16	aagaatgtctggattgtcggacttccactcaactttaacccg
17	gtccctgcctctatatctttggatattccagttatcaagaaa
18	cccttttgagccaaagagctgtttccactcaactttaacccg
19	gtccctgcctctatatcttttatttgctgaattctcaagttg
20	catcttaaaacttgttgacatcttccactcaactttaacccg
21	gtccctgcctctatatctttccattcttgtcgtatcctctga
22	gaaattaagtcccagcgagccattccactcaactttaacccg
23	gtccctgcctctatatcttttggcgtcagctaaggtccatgc
24	aaccgaagcccgcagcattgttttccactcaactttaacccg
25	gtccctgcctctatatctttcaagagagagacgtacagatag
26	aaaatagtacttaggtctggcattccactcaactttaacccg
27	gtccctgcctctatatctttgtggcttggaaatgctcatcga
28	gtggctttagtcggccacgacgttccactcaactttaacccg
29	gtccctgcctctatatcttttggagatggtcaggtggaataa
30	tgttgtactccacgggtagcatttccactcaactttaacccg
31	gtccctgcctctatatctttcttctccgtaactgctgcattt
32	taaggagagtccacagaccaggttccactcaactttaacccg
33	gtccctgcctctatatcttttgctcgtcttttccattttcac
34	ggagatggatctgctttcccatttccactcaactttaacccg
35	gtccctgcctctatatcttttgccttcaatgaaggcaatgta
36	tgggctgtgccacgtgggatgcttccactcaactttaacccg
37	gtccctgcctctatatcttttgccaggatgcccatgaagttg
38	gtctttgtaggagcacagtgggttccactcaactttaacccg
39	gtccctgcctctatatctttagacttggcatgcgcctcacag
40	caggtataacttacatactccattccactcaactttaacccg
41	gtccctgcctctatatctttgttcttcatccttccgaaacat
42	ctaatcccctctgcgacggagtttccactcaactttaacccg
43	gtccctgcctctatatctttactagtgatcttctgcgtaatg
44	cccgtcgtgaatttcgtaagccttccactcaactttaacccg

## Sheet: Primer sequences
Primer	Sequence
Mboat2_F	GCCCATCGATCAGGTCAACT
Mboat2_R	AAGGCCCAAAAGGGTAGCAA
Gapdh_F	CGGCCGCATCTTCTTGTG
Gapdh_R	GTGACCAGGCGCCCAATA
Beta actin_F	GCAAGCAGGAGTACGATGAGT
Beta actin_R	AGAAAGGGTGTAAAACGCAGC
B2M_F	CTACTCGGCGCTTCAGTCG
B2M_R	ATACAGGCCGGTCAGTGAGA
