# Supplementary material for: Lipidomic profiling reveals age-dependent changes in plasma membrane lipids that affect neural stem cell aging
Source: Sci Adv. 2026 Jul 29;12(31):eaeh9771. doi: 10.1126/sciadv.aeh9771 (PMC13418745; doi:10.1126/sciadv.aeh9771)
Supplement: Supplementary file 2 — Tables S2 to S14 [file sciadv.aeh9771_tables_s2_to_s14.zip › aeh9771_table_s13.xlsx]

## Sheet: Young_PM_supp_lipid_conc
LipidIon
