# Supplementary material for: Lipidomic profiling reveals age-dependent changes in plasma membrane lipids that affect neural stem cell aging
Source: Sci Adv. 2026 Jul 29;12(31):eaeh9771. doi: 10.1126/sciadv.aeh9771 (PMC13418745; doi:10.1126/sciadv.aeh9771)
Supplement: Supplementary file 2 — Tables S2 to S14 [file sciadv.aeh9771_tables_s2_to_s14.zip › aeh9771_table_s14.xlsx]

## Sheet: Sheet1
Data and statistics
Relevant figures	Experiment Type	Reported Parameter	Number of independent experiments	Number of biological replicates	Values (Independent experiment #)	Age	Strain	Sex	Passage #	Median	Statistical test	P - value
Figure S9H	GPMV lipidomics	Cholesterol concentration	1	8 young and 8 old mice. One quiescent culture from each individual mouse.	Young: 47.1, 168, 87.1, 220, 285, 103, 174, 276 Old: 468, 117, 138, 85.8, 64.9, 157, 225, 187	Young: 3-5 months old. Old: 20-22 months old.	C57BL/6JN	Male	6	Young: 171, Old: 147	Wilcoxon rank-sum test	0.88
Figure 5B	Laurdan staining - primary qNSC culture	Normalized generalized polarization (GP) ratio	2	10 young and 10 old mice. One quiescent from each individual mouse.	Young: 0.13858849 (1), 0.15191957 (1), 0.18410557 (1), 0.12578409 (1), 0.143 (2), 0.139(2), 0.133(2), 0.134 (2), 0.135 (2), 0.139 (2) Old: 0.12038388 (1), 0.09178686 (1), 0.12083401 (1), 0.04349923 (1), 0.142 (2), 0.119 (2), 0.126 (2), 0.125 (2), 0.130 (2), 0.129 (2).	Young: 3-5 months old. Old: 20-22 months old.	C57BL/6JN	Male	5	Young: 0.1452540 (1), 0.1369656 (2) Old: 0.1060854 (1), 0.1275679 (2)	Wilcoxon rank-sum test	0.0286 (1), 0.0411 (2)
Figure 5C	FLIM imaging - primary qNSC culture	Fluorescence lifetime	2	6 young and 6 old mice. One quiescent from each individual mouse.	Young: 1745.144 (1), 1760.491 (1), 1926.778 (1), 2089.203 (2), 2100.702 (2), 1891.244 (2) Old: 1798.249 (1), 1683.924 (1), 1620.615 (1), 1707.994 (1), 1785.637 (2), 1700.617 (2)	Young: 3-5 months old. Old: 20-22 months old.	C57BL/6JN	Male	5	Young: 1909.011, Old: 1704.306	Wilcoxon rank-sum test	0.026
Figure 5E	Laurdan staining - In vivo qNSC	Normalized generalized polarization (GP) ratio	2	9 young and 10 old mice.	Young: 0.4812957 (1), 0.4694922 (1), 0.3584956 (1), 0.4317119 (1), 0.4773857 (1), 0.5264211 (2), 0.5506198 (2), 0.5211492 (2), 0.4849833 (2) Old: 0.2880481 (1), 0.3822212 (1), 0.3474775 (1), 0.3646808 (1), 0.3199683 (1), 0.3389512 (2), 0.3670143 (2), 0.5027675 (2), 0.3393368 (2), 0.4147070 (2)	Young: 3-5 months old. Old: 20-22 months old.	C57BL/6JN	Male		Young: 0.4694922 (1), 0.5237851 (2), Old: 0.3474775 (1), 0.3670143 (2)	Wilcoxon rank-sum test	0.032 (1), 0.03174603 (2)
Figure S10E	Laurdan staining - In vivo qNSC with different cellular segments	Normalized generalized polarization (GP) ratio	2	10 young and 10 old mice.	Cell body: Young: 0.5673820 (1), 0.5163529 (1), 0.5394007 (1), 0.4429031 (1), 0.5726353 (1), 0.4890268 (2), 0.5365744 (2), 0.4816941 (2), 0.5053514 (2), 0.5221276 (2) Old: 0.4002252 (1), 0.4385386 (1), 0.3614795 (1), 0.4462345 (1), 0.2842331 (1), 0.3551311 (2), 0.4293565 (2), 0.4888458 (2), 0.4004924 (2), 0.4439304 (2). Apical Process: Young: 0.5061834 (1), 0.4624677 (1), 0.4280006 (1), 0.3797307…	Young: 3-5 months old. Old: 20-22 months old.	C57BL/6JN	Male		Cell body: Young: 0.5394007 (1), 0.5053514 (2) Old: 0.4002252 (1), 0.4293565 (2) Basal process: Young: 0.4624677 (1), 0.4362534 (2), Old: 0.3309236 (1), 0.2331778 (2)	Wilcoxon rank-sum test	Cell body: 0.0159 (1), 0.015873016 (2), Basal process: 0.00794 (1), 0.007936508 (2)
Figure 6E	Mboat2 transcript level in vivo	Mboat2 transcript counts by RNA in situ hybridization	1	5 young and 3 old mice.	Young mice: 1.07936507936508, 0.576923076923077, 0.113372093023256, 0.318021201413428, 0.359621451104101, 0.917808219178082, 0.372093023255814, 0.182142857142857, 0.432432432432432, 0.432748538011696, 1.27319587628866, 0.671875, 0.219251336898396, 0.365384615384615, 0.298642533936652, 0.783216783216783, 0.717948717948718, 0.153846153846154, 0.348837209302326, 0.302919708029197, 1.31578947368421, …	Young: 3-4 months old. Old: 20-22 months old.	C57BL/6JN	Male		Young mice: 0.441 Old mice: 0.211	Wilcoxon rank-sum test	0.033
Figure 6G	Activation efficiency - In vitro Mboat2 knockout	Percentage of Ki67 positive cells	4	11 young and 12 old mice. One quiescent culture from each individual mouse.	Young control: 6.425000 (1), 3.575000 (1), 5.325165 (1), 3.345900 (2), 4.783223 (2), 5.348728 (2), 6.196984 (2), 5.96875 (3), 5.43750 (3), 5.84375 (4), 4.15625 (4) Old control: 4.850000 (1), 0.950000 (1), 2.425000 (1), 1.575000 (1), 3.958530 (2), 4.005655 (2), 3.675778 (2), 3.275212 (2), 3.90625 (3), 4.06250 (3), 3.46875 (4), 4.15625 (4) Young Mboat2 KO sgRNA #1: 1.700000 (1), 10.556079 (1), 3.43…	Young: 3-5 months old. Old: 20-22 months old.	C57BL/6JN	Male	6	Young control: 5.348728 Old control: 3.791014 Young Mboat2 KO sgRNA #1: 3.312500 Young Mboat2 KO sgRNA #2: 5.796418 Old Mboat2 KO sgRNA #1: 1.790351 Old Mboat2 KO sgRNA #2: 1.195382	Wilcoxon rank-sum test	Young control vs. Old control: 0.0031 Young Mboat2 KO vs. Old Mboat2 KO: 0.00074 Young control vs. Young Mboat2 KO: 0.6993530206 Old control vs. Old Mboat2 KO: 0.0008579387
Figure S12F	Plasma membrane order - In vitro Mboat2 knockout	Normalized generalized polarization (GP) ratio	3	7 young and 6 old mice. One quiescent culture from each individual mouse.	Young control: 0.1903143 (1), 0.1760621 (1), 0.1810107 (2), 0.1772315 (2), 0.1804868 (2), 0.1863745 (3), 0.1804338 (3) Old control: 0.1735595 (1), 0.1718061 (1), 0.1804202 (2), 0.1804143 (2), 0.1742713 (3), 0.1740190 (3) Young Mboat2 KO sgRNA #1: 0.1818985 (2), 0.1757473 (2), 0.1778448 (3) Young Mboat2 KO sgRNA #2: 0.1791589 (1), 0.1767915 (2), 0.1825669 (3), 0.1764686 (3) Old Mboat2 KO sgRNA #1:…	Young: 3-5 months old. Old: 20-22 months old.	C57BL/6JN	Male	6	Young control: 0.1804868 Old control: 0.1741452 Young Mboat2 KO sgRNA #1: 0.1778448 Young Mboat2 KO sgRNA #2: 0.1779752 Old Mboat2 KO sgRNA #1: 0.1762191 Old Mboat2 KO sgRNA #2: 0.1735942	Wilcoxon rank-sum test	Young control vs. Old control: 0.014 Young Mboat2 KO vs. Old Mboat2 KO: 0.0513 Young control vs. Young Mboat2 KO: 0.3175991 Old control vs. Old Mboat2 KO: 0.8181818
Figure S12G	Mboat2 expression - In vitro Mboat2 overexpression	Relative expression	1	9 young and 6 old mice. One quiescent culture from each individual mouse.	Young control: 0.4696269, 0.4696269, 0.4567849, 1.0257411, 0.9570503, 1.0186558, 0.5692597, 0.5732192, 0.5460704 Young Mboat2 OE: 5.4444532, 5.0099186, 5.0798545, 6.3051194, 6.8519931, 6.8996525, 4.1226765, 3.8465932, 3.9274183 Old control: 0.8480064, 0.8718471, 0.8658248, 0.3441728, 0.3394345, 0.3256073 Old Mboat2 OE: 5.6696913, 6.3787342, 6.3787342, 3.4996613, 3.4996613, 3.4039629	Young: 3-5 months old. Old: 20-22 months old.	C57BL/6JN	Male	5	Young control: 0.569 Young Mboat2 OE: 5.08 Old control: 0.596 Old Mboat2 OE: 4.58	Wilcoxon rank-sum test	Young control vs. Young Mboat2 OE: 0.00041 Old control vs. Old Mboat2 OE: 0.0049 Young control vs. Old control: 0.32
Figure 7D	Activation efficiency - In vitro Mboat2 overexpression	Percentage of Ki67 positive cells	3	24 young and 24 old mice. One quiescent culture from each individual mouse.	Young control: 3.996158 (1), 4.494205 (1), 4.022868 (1), 4.421022 (1), 4.167352 (1), 3.510033 (2), 3.559163 (2), 3.654140 (2), 3.757487 (2), 4.020065 (3), 4.473744 (3), 4.038390 (3) Young Mboat2 OE: 4.242636 (1), 4.469759 (1), 4.449193 (1), 6.170875 (1), 4.315326 (1), 3.813069 (2), 4.218698 (2), 3.995318 (2), 4.066353 (2), 5.704426 (3), 4.553437 (3), 4.467998 (3) Old control: 3.858987 (1), 3.7138…	Young: 3-5 months old. Old: 20-22 months old.	C57BL/6JN	Male	5	Young control (Exp #2 removed): 4.102871 Young Mboat2 OE (Exp #2 removed): 4.468879 Old control (Exp #2 removed): 3.839619 Old Mboat2 OE (Exp #2 removed): 5.102173	Wilcoxon rank-sum test	Young control vs. Young Mboat2 OE (Exp #2 removed): 0.038 Old control vs. Old Mboat2 OE (Exp #2 removed): 0.00049 Young control vs. Old control (Exp #2 removed): 0.046
Figure 7F	NSC proliferation - In vivo Mboat2 overexpression	%aNSC (EGFR+GFAP+) in all NSCs (GFAP+)	2	4-5 young and 3-6 old mice.	Young control mice: 8.247841 (1), 18.328488 (1), 12.664872 (2), 9.055906 (2) Additional Young control mice (with EGFP control virus): 11.909414, 19.332285 Young Mboat2 OE mice: 10.412654(1), 28.765671(1), 22.752339 (2), 4.878623 (2) Old control mice: 1.703794 (1), 11.353990 (1), 7.673926 (1), 8.354845 (2), 6.611277 (2), 9.275676 (2) Additional Old control mice (with EGFP control virus): 2.671169,…	Young: 3-4 months old. Old: 17-18 months old.	C57BL/6JN	Male		Young control mice (with 2 additional control mice): 12.287143 Young Mboat2 OE mice: 16.582497 Old control mice (with 2 additional control mice): 7.926385 Old Mboat2 OE mice: 15.588115	Wilcoxon rank-sum test	Animal level-Young control mice (with 2 additional control mice) vs.Young Mboat2 OE mice: 0.762 Animal level-Old control mice (with 2 additional control mice) vs.Old Mboat2 OE mice: 0.001 Animal level-Young control (with 2 additional control mice) vs. Old control (with 2 additional control mice): 0.013
Figure S12K	Mboat2 in vivo OE validation	%Cells with Mboat2 overexpression	2	4-5 young and 3-6 old mice.	Young control mice: 26.6206896551724, 22.3856209150327, 29.1739894551845, 19.1869918699187, 33.0263157894737, 25.8666666666667, 11.3256113256113, 6.51340996168582, 16.7341430499325, 12.2715404699739, 13.125, 15.4336734693878, 2.03327171903882, 3.03766707168894, 2.54237288135593, 1.97368421052632, 4.57685664939551, 3.95713107996702, 10.5579399141631, 10.0171232876712, 4.78841870824053, 7.202216066…	Young: 3-4 months old. Old: 17-18 months old.	C57BL/6JN	Male		Young control mice: 8.24 Young Mboat2 OE mice: 13.6 Old control mice: 3.52 Old Mboat2 OE mice: 6.88	Wilcoxon rank-sum test	Young control mice vs.Young Mboat2 OE mice: 0.01 Old control mice vs.Old Mboat2 OE mice: 0.02 Young control vs. Old control: 0.02
Figure 8C	Activation efficiency - PM lipid supplementation	Percentage of Ki67 positive cells	2	7 young and 6 old mice. One quiescent culture from each individual mouse.	Young recipient control: 17.050662 (1), 12.039590 (1), 7.093596 (1), 15.800000 (2), 10.200000 (2), 3.760000 (2), 11.500000 (2) Old recipient control: 7.539816 (1), 4.501382 (1), 5.514194 (1), 6.864608 (1), 7.340000 (2), 5.730000 (2) Young recipient + young PM lipids: 15.228454 (1), 5.076151 (1), 7.484069 (1), 17.000000 (2), 9.780000 (2), 3.160000 (2), 6.200000 (2) Young recipient + old PM lipids:…	Young: 3-5 months old. Old: 20-22 months old.	C57BL/6JN	Male	5	Young recipient control 11.500000 Old recipient control: 6.297304 Young recipient + young PM lipids: 7.484069 Young recipient + old PM lipids: 8.460252 Old recipient + young PM lipids: 7.305000 Old recipient + old PM lipids: 5.479493	Wilcoxon signed-rank test between different treatment of the same recipient cell group. Wilcoxon rank-sum test between young and old control recipient cells	Young recipient control vs. Young recipient + young PM: 0.16 Young recipient control vs. Young recipient + old PM: 0.69 Young recipient + young PM vs. Young recipient + old PM: 0.47 Old recipient control vs. Old recipient + young PM: 0.031 Old recipient control vs. Old recipient + old PM: 1 Old recipient + young PM vs. Old recipient + old PM: 0.69 Young recipient control vs. Old recipient control…
Figure 8D	Plasma membrane orde - PM lipid supplementation	Normalized generalized polarization (GP) ratio	2	6 young and 6 old mice. One quiescent culture from each individual mouse.	Young recipient control: 0.16748755 (1), 0.21825636 (1), 0.15822179 (1), 0.11797583 (1), 0.22026381 (2), 0.26009823 (2), Old recipient control: 0.13614735 (1), 0.15622150 (1), 0.10313227 (1), 0.10589894 (2), 0.11776598 (2), 0.16433013 (2) Young recipient + young PM lipids: 0.25786857 (1), 0.25106636 (1), 0.19681530 (1), 0.15274625 (1), 0.16817805 (2), 0.18645287 (2) Young recipient + old PM lipid…	Young: 3-5 months old. Old: 20-22 months old.	C57BL/6JN	Male	5	Young recipient control 0.1928720 Old recipient control 0.1269567 Young recipient + young PM lipids: 0.1916341 Young recipient + old PM lipids: 0.1753521 Old recipient + young PM lipids: 0.1434560 Old recipient + old PM lipids: 0.1065171	Wilcoxon signed-rank test between different treatment of the same recipient cell group. Wilcoxon rank-sum test between young and old control recipient cells	Young recipient control vs. Young recipient + young PM: 0.844 Young recipient control vs. Young recipient + old PM: 1 Young recipient + young PM vs. Young recipient + old PM: 0.062 Old recipient control vs. Old recipient + young PM: 0.438 Old recipient control vs. Old recipient + old PM: 0.094 Old recipient + young PM vs. Old recipient + old PM: 0.031 Young recipient control vs. Old recipient con…
